# Supplementary material for: Spatial co-transcriptomics reveals discrete stages of the arbuscular mycorrhizal symbiosis
Source: Nat Plants. 2024 Apr 8;10(4):673–88. doi: 10.1038/s41477-024-01666-3 (PMC11035146; doi:10.1038/s41477-024-01666-3)
Supplement: Supplementary file 3 — Supplementary Table 1 Marker genes for identifying cell types for snRNA-seq dataset. Supplementary Table 2 sNuc-RNA-seq and spatial RNA-seq data overview. Supplementary Table 3 List of AM marker genes used as an AM-specific expression module. Supplementary Table 4 Nuclei CCC markers. Supplementary Table 5 Multi-dataset DEGs comparison. Supplementary Table 6 Gene Ontology analysis results for M. truncatula DEGs found within the spatial datasets. Supplementary Table 7 Gene Ontology enrichment analysis for M. truncatula DEGs. Supplementary Table 8 Gene Ontology for robust M. truncatula genes. Supplementary Table 9 All expressed R. irregularis genes. Supplementary Table 10 Raw and normalized values for M. truncatula and R. irregularis genes expressed in spatial cluster 3. Supplementary Table 11 R. irrregularis Gene Ontology terms. Supplementary Table 12 Raw data for colonization scoring of AM fungal structures in colonization analysis. Supplementary Table 13 Primer sets used for reverse transcription qPCR in this study. Supplementary Table 14 Raw data for reverse transcription qPCR of AM symbiosis marker genes in colonization analysis. Supplementary Table 15 M. truncatula marker genes for all single-nuclei clusters. Supplementary Table 16 Matched IDs for the Mt4.0v1 genome, MtrunA17r5.0-ANR genome and the Medicago GeneChip Affymetrix IDs. Supplementary Table 17 R objects for single and multiple integrated datasets. [file 41477_2024_1666_MOESM3_ESM.xlsx]

## Sheet: S1
Marker genes for identifying cell types for snRNA-seq dataset
Gene ID	Gene Name	Transcript ID	Cell Type	Reference
MtPHO1.1	PHOSPHATE TRANSPORTER 1.1	Medtr1g041695/MtrunA17_Chr1g0166651	central cylinder/pericycle	10.1093/plphys/kiaa016
MtPHO1.2	PHOSPHATE TRANSPORTER 1.2	Medtr1g075640/MtrunA17_Chr1g0187381	central cylinder/pericycle	10.1093/plphys/kiaa016
MtPHO1.3	PHOSPHATE TRANSPORTER 1.3	Medtr8g069955/MtrunA17_Chr8g0368741	central cylinder/pericycle	10.1093/plphys/kiaa016
MtNOPE1	Major Faciltator Superfamily TRANSPORTER	Medtr3g093270	colonized cortex	10.1038/nplants.2017.73
MtAMN2	ABCB FOR MYCORRHIZATION AND NODULATION 2	Medtr4g081190/MtrunA17_Chr4g0041871	colonized cortex	10.1094/MPMI-02-21-0036-R
MtAMN3	ABCB FOR MYCORRHIZATION AND NODULATION 3	Medtr8g022270/MtrunA17_Chr8g0344651	colonized cortex	10.1094/MPMI-02-21-0036-R
MtDXS2	1-deoxy-D-xylulose 5-phosphate synthase	Medtr8g068265/MtrunA17_Chr8g0367181	colonized cortex	10.1016/j.cub.2017.03.003
MtRAM1	REDUCED ARBUSCULAR MYCORRHIZA1	Medtr7g027190/MtrunA17_Chr7g0224271	colonized cortex	10.1016/j.cub.2017.03.003
MtVPY	VAPYRIN	Medtr1g089180/MtrunA17_Chr1g0196261	colonized cortex	10.1111/j.1365-313X.2010.04415.x
MtSUNN	SUPER NUMERIC NODULES	Medtr4g070970/|MtrunA17_Chr4g0035464	companion cells	10.1093/jxb/eraa193
AtSUC2 homolog	SUCROSE PROTON SYMPORTER2	Medtr1g096910/MtrunA17_Chr1g0200811	companion cells	10.1093/plcell/koaa060
AtFTIP1	FT INTERACTING PROTEIN1	Medtr0291s0010/MtrunA17_Chr1g0174581	companion cells	10.1093/plcell/koaa060
MtIFS1	ISOFLAVONE SYNTHASE1	Medtr4g088195/MtrunA17_Chr4g0046351	cortex	10.1093/jxb/erx059
MtIFS3	ISOFLAVONE SYNTHASE3	Medtr4g088160/MtrunA17_Chr4g0046321	cortex	10.1093/jxb/erx059
MtABCG59	ATP-BINDING CASSETTE TRANSPORTER59	Medtr3g107870/MtrunA17_Chr3g0138261	cortex	10.3389/fpls.2020.00018
MtSCR	SCARECROW	Medtr7g074650/MtrunA17_Chr7g0245601	endodermal cells	10.1038/s41586-020-3016-z
MtPLT1	PLETHORA 1	Medtr2g098180/MtrunA17_Chr2g0328971	LRP	10.1242/dev.120774
MtPLT2	PLETHORA 2	Medtr4g065370/MtrunA17_Chr4g0032631	LRP	10.1242/dev.120774
MtPLT3	PLETHORA 3	Medtr5g031880/MtrunA17_Chr5g0412151	LRP	10.1242/dev.120774
MtPLT4	PLETHORA 4	Medtr7g080460/MtrunA17_Chr7g0249621	LRP	10.1242/dev.120774
MtFe	FE/ALTERED PHLOEM DEVELOPMENT	Medtr6g444980/MtrunA17_Chr2g0310011	phloem	10.1038/s41586-018-0839-y
AtPEAR1 homolog	PHLOEM EARLY DOF1	Medtr3g077750/MtrunA17_Chr3g0117601	phloem	10.1038/s41586-018-0839-y
AtPEAR1 homolog	PHLOEM EARLY DOF1	Medtr4g461080/MtrunA17_Chr4g0030051	phloem	10.1038/s41586-018-0839-y
MtRboHF	RESPIRATORY BURST OXIDASE HOMOLOGS	Medtr7g060540/MtrunA17_Chr7g0238371	root hairs	10.1021/acs.chemrestox.9b00028
MtMYB07	MYB DOMAIN PROTEIN	Medtr5g014990/MtrunA17_Chr5g0400821	vascular	10.1016/j.molp.2022.10.021
MtMYB113	MYB DOMAIN PROTEIN	Medtr2g096380/MtrunA17_Chr2g0327821	vascular	10.1016/j.molp.2022.10.021
MtMYB112	MYB DOMAIN PROTEIN	Medtr4g063100/MtrunA17_Chr4g0030881	vascular	10.1016/j.molp.2022.10.021
MtSTP13	SUGAR TRANSPORT PROTEIN13	Medtr1g104780/MtrunA17_Chr4g0030881	vascular	10.1111/j.1365-313X.2011.04810.x
MtPrx13	PEROXIDASE13	Medtr1g101830/MtrunA17_Chr1g0204011	xylem	10.1016/j.molp.2022.10.021
MtLBD18	LOB-DOMAIN PROTEIN	Medtr8g036085/MtrunA17_Chr8g0351701	xylem	10.1016/j.molp.2022.10.021

## Sheet: S2
sNuc-RNA-seq and Spatial RNA-seq Data Overview						Quality Control Metrics
This spreadsheet contains the raw sequencing statistics for all chromium and visium datasets.							UMI	Feature	% Ribosomal Gene
It also contains metrics used for filtering during quality control						Spatial	100 < voxels < 60,000	100 < voxels < 10,000	voxels < %30
						Single Nuclei	100 < cells	200 < cells
Technology	Capture Area	Treatment	Timepoint	Voxels Under Tissue	Total Reads	Avg. Reads/Voxel	Avg. Reads Under Tissue/Voxel	Fraction of Voxels Under Tissue	Median Genes/Spot (M. truncatula)	Median Genes per Spot (R. irregularis)	Median UMI Counts per Spot (M. truncatula)	Median UMI Counts per Spot (R.irregularis)	Valid Barcodes	Valid UMIs	Sequencing Saturation	Q30 Bases in Barcode	Q30 Bases in RNA Read	Q30 Bases in UMI	Reads Mapped to Genome (M. truncatula)	Reads Mapped to Genome (R.irregularis)	Reads Mapped Confidently to Genome (M. truncatula)	Reads Mapped Confidently to Genome (R.irregularis)	Reads Mapped Confidently to Intergenic Regions (M. truncatula)	Reads Mapped Confidently to Intergenic Regions (R.irregularis)	Reads Mapped Confidently to Intronic Regions (M. truncatula)	Reads Mapped Confidently to Intronic Regions (R.irregularis)	Reads Mapped Confidently to Exonic Regions (M. truncatula)	Reads Mapped Confidently to Exonic Regions (R.irregularis)	Reads Mapped Confidently to Transcriptome (M. truncatula)	Reads Mapped Confidently to Transcriptome (R.irregularis)	Reads Mapped Antisense to Gene	Reads Mapped Antisense to Gene (M. truncatula)	Reads Mapped Antisense to Gene (R.irregularis)	Fraction Reads in Spots Under Tissue (M. truncatula)	Fraction Reads in Spots Under Tissue (R.irregularis)	Total Genes Detected (M. truncatula)	Total Genes Detected (R.irregularis)
Spatial	V11M22-401-A1	Ctrl	28dpi	1733	130820083	75487.6	47518	0.347155	951	0	2026	0	0.943485	0.999737	0.664258	0.943407	0.940694	0.939676	0.472014	0.000180729	0.271812	8.75248e-05	0.0297392	8.01865e-05	0.00597902	5.29735e-06	0.236094	2.04097e-06	0.229872	1.90338e-06	0.00085363	0.00085363	0	0.673214	0.284483	23574	21
Spatial	V11M22-401-B1	Ctrl	28dpi	1512	75158009	49707.7	29149.7	0.302885	98	0	183.5	0	0.937071	0.999852	0.897067	0.936624	0.900953	0.934658	0.399674	0.000323532	0.144932	9.11413e-05	0.018151	7.30594e-05	0.00415618	4.72338e-06	0.122625	1.33585e-05	0.118097	1.17885e-05	0.00108928	0.00108916	1.19748e-07	0.684629	0.204301	19511	22
Spatial	V11M22-401-C1	Ctrl	28dpi	1782	113265305	63560.8	41912.1	0.356971	351	0	723	0	0.916021	0.999884	0.737338	0.942361	0.920615	0.9381	0.310661	0.000137015	0.102969	4.82407e-05	0.0113981	4.33672e-05	0.00214847	2.65748e-06	0.0894223	2.21604e-06	0.0871782	1.78342e-06	0.000399902	0.000399884	1.76577e-08	0.707317	0.526012	21184	24
Spatial	V11M22-401-D1	Ctrl	28dpi	1808	122674856	67851.1	42656.9	0.362179	1172	0	2122	0	0.938291	0.999666	0.636819	0.943346	0.916604	0.939499	0.454531	0.000276128	0.281511	0.000139271	0.0319189	0.000130002	0.00541427	8.10272e-06	0.244178	1.16568e-06	0.236959	1.08417e-06	0.000905263	0.000905255	8.15163e-09	0.639631	0.535714	23876	24
Spatial	V11M22-398-A1	Ctrl	28dpi	1655	105574386	63791.2	38278	0.33153	588	0	1828	0	0.840904	0.999876	0.633501	0.958737	0.943914	0.953164	0.499093	0.000179864	0.208436	6.85488e-05	0.020878	6.28467e-05	0.00266652	3.70355e-06	0.184891	1.99859e-06	0.180542	1.70496e-06	0.000631678	0.000631668	9.47199e-09	0.638634	0.320513	21664	21
Spatial	V11M22-398-B1	Ctrl	28dpi	1559	104199462	66837.4	38420.4	0.3123	688	0	1889	0	0.911428	0.99988	0.668539	0.957568	0.949232	0.951639	0.517004	0.00012149	0.243428	4.31e-05	0.0258509	3.91e-05	0.00389524	2e-06	0.213682	2.06e-06	0.208452	1.87e-06	0.00080116	0.00080106	9.6e-08	0.585554	0.354286	22058	15
Spatial	V11M22-398-C1	Ctrl	28dpi	1453	119614854	82322.7	46597.4	0.291066	489	0	1340	0	0.897031	0.999886	0.718738	0.957429	0.940066	0.952449	0.438441	0.00020716	0.17717	5.03e-05	0.0195247	4.31e-05	0.00317208	2.33e-06	0.154473	4.84e-06	0.150392	4.46e-06	0.00062543	0.00062532	1.09e-07	0.577555	0.325221	21578	33
Spatial	V11M22-398-D1	Ctrl	28dpi	1400	176449264	126035	62839.8	0.280449	632	0	1623.5	0	0.906542	0.999891	0.769937	0.957759	0.938628	0.95247	0.4443	0.00012287	0.184163	3.48e-05	0.0200716	3.03e-05	0.00344642	1.47e-06	0.160645	3e-06	0.156312	2.64e-06	0.00067453	0.00067448	5.67e-08	0.550567	0.182028	22271	20
Spatial	V11M22-399-A1	Myc	28dpi	1920	33785782	17596.8	7873.01	0.384615	95	3	403.5	5	0.857192	0.999909	0.525431	0.951109	0.917281	0.909565	0.58011	0.0765528	0.232328	0.00603298	0.0242505	0.001437	0.00277188	0.000112651	0.205306	0.00448334	0.199106	0.00426067	0.000581014	0.000561656	1.93573e-05	0.426885	0.406201	17750	2351
Spatial	V11M22-399-B1	Myc	28dpi	2217	38803072	17502.5	9084.2	0.444111	212	2	490	3	0.883454	0.999893	0.637162	0.954021	0.916801	0.913676	0.581441	0.0674146	0.243277	0.00848296	0.0297539	0.00318861	0.0033921	0.000339174	0.210131	0.00495517	0.203186	0.00445601	0.000734298	0.000687678	4.662e-05	0.55104	0.420508	18420	2868
Spatial	V11M22-399-C1	Myc	28dpi	1836	46789303	25484.4	10877	0.367788	126	3	436	4	0.86692	0.9999	0.676743	0.95437	0.920387	0.908603	0.566297	0.0634715	0.203022	0.00570673	0.0248375	0.00147076	0.0029383	0.000130628	0.175247	0.00410534	0.170043	0.00382885	0.000709991	0.000674492	3.54996e-05	0.475236	0.382828	17627	2455
Spatial	V11M22-399-D1	Myc	28dpi	1948	42857652	22000.8	12553.6	0.390224	177.5	3	614	3	0.903693	0.999909	0.582237	0.954518	0.911467	0.906896	0.563737	0.0568231	0.198542	0.00585184	0.0226991	0.00180211	0.00279346	0.000160695	0.173049	0.00388904	0.167503	0.00357871	0.000586406	0.000552153	3.42529e-05	0.617424	0.5265	18516	3718
Spatial	V11Y10-341_A1	Myc	28dpi	1357	99575922	73379.5	25760.3	0.271835	378	14	470	17	0.899424	0.999875	0.701112	0.968148	0.951534	0.962555	0.426424	0.0952343	0.117278	0.0140181	0.0218609	0.00550322	0.0038418	0.000534888	0.0915752	0.00798002	0.0883573	0.00378698	0.002964	0.000630132	0.00233387	0.438953	0.385262	17959	7416
Spatial	V11Y10-341_B1	Myc	28dpi	2087	153958245	73770.1	37683.3	0.418069	366	9	474	12	0.882608	0.99989	0.708192	0.96685	0.944111	0.961256	0.368692	0.0758591	0.0961279	0.010436	0.0220323	0.00496266	0.00313573	0.000326173	0.0709599	0.0051472	0.0689417	0.00209276	0.00220704	0.000729289	0.00147775	0.563548	0.488352	18936	7121
Spatial	V11Y10-341_C1	Myc	28dpi	2054	132909129	64707.5	28491	0.411458	434.5	13	546.5	16	0.897721	0.999875	0.749535	0.96857	0.950917	0.962563	0.439484	0.0815575	0.131671	0.011521	0.0255802	0.00487396	0.00380466	0.000352647	0.102286	0.00629437	0.0983301	0.00327643	0.00253674	0.000846932	0.00168981	0.501956	0.471868	18666	7778
Spatial	V11Y10-341_D1	Myc	28dpi	1932	141618068	73301.3	30497	0.387019	322	18	431	26	0.891788	0.99988	0.668501	0.967353	0.94779	0.962088	0.410235	0.0968453	0.0930137	0.0135229	0.019364	0.00570534	0.00337263	0.000430496	0.070277	0.00738704	0.0677318	0.00342221	0.0027567	0.000577596	0.00217911	0.452749	0.459623	18582	8474
Spatial	V11Y10-339-B1	Myc	28dpi	2657	215602933	81145.3	38533.1	0.532252	212	2	631	2	0.660922	0.999938	0.803839	0.960615	0.944672	0.953837	0.414482	0.0242612	0.135407	0.00123054	0.0178573	0.000287992	0.00190007	2.66369e-05	0.115649	0.000915915	0.112787	0.000852154	0.000747624	0.000736804	1.08208e-05	0.683696	0.757357	22106	3258
	average all			1818.24	1.09039e+08	61440.1	32277.9	0.36423	428.941	3.94118	954.765	5.17647	0.884382	0.999867	0.692879	0.955458	0.932686	0.941335	0.463919	0.0376217	0.180299	0.00455094	0.0226922	0.00174904	0.00346052	0.000143781	0.154147	0.00265812	0.149635	0.00174012	0.00116498	0.00070454	0.000460441	0.574623	0.413592	20251.6	2683.47
	average myc			2000.89	1.00656e+08	49876.5	22372.5	0.400819	258.111	7.44444	499.556	9.77778	0.860413	0.999896	0.672528	0.960617	0.933885	0.937893	0.483433	0.070891	0.161185	0.00853368	0.0231373	0.00324796	0.00310563	0.000268221	0.134942	0.00501749	0.130665	0.00328386	0.00153598	0.000666303	0.000869676	0.523499	0.477611	18729.1	5048.78
	average control			1612.75	1.1847e+08	74449.2	43421.5	0.323067	621.125	0	1466.88	0	0.911347	0.999834	0.715775	0.949654	0.931338	0.945207	0.441965	0.000193598	0.201803	7.03658e-05	0.0221916	6.27452e-05	0.00385977	3.78556e-06	0.175751	3.83498e-06	0.170976	3.4043e-06	0.000747609	0.000747557	5.20911e-08	0.632138	0.34157	21964.5	22.5
Technology	Dataset	Treatment	Timepoint	Estimated Number of Cells	Mean Reads per Cell	Number of Reads	Valid Barcodes	Sequencing Saturation	Q30 Bases in Barcode	Q30 Bases in RNA Read	Q30 Bases in UMI	Reads Mapped to Genome	M. truncatula Reads Mapped to Genome	R.irregularis Reads Mapped to Genome	Reads Mapped Confidently to Genome	M. truncatula Reads Mapped Confidently to Genome	R.irregularis Reads Mapped Confidently to Genome	Reads Mapped Confidently to Intergenic Regions	M. truncatula Reads Mapped Confidently to Intergenic Regions	R.irregularis Reads Mapped Confidently to Intergenic Regions	Reads Mapped Confidently to Intronic Regions	M. truncatula Reads Mapped Confidently to Intronic Regions	R.irregularis Reads Mapped Confidently to Intronic Regions	Reads Mapped Confidently to Exonic Regions	M. truncatula Reads Mapped Confidently to Exonic Regions	R.irregularis Reads Mapped Confidently to Exonic Regions	Reads Mapped Confidently to Transcriptome	M. truncatula Reads Mapped Confidently to Transcriptome	R.irregularis Reads Mapped Confidently to Transcriptome	Reads Mapped Antisense to Gene	M. truncatula Estimated Number of Cell Partitions	R.irregularis Estimated Number of Cell Partitions	Fraction Reads in Cells	M. truncatula Fraction Reads in Cells	R.irregularis Fraction Reads in Cells	M. truncatula Median Genes per Cell	R.irregularis Median Genes per Cell	M. truncatula Total Genes Detected	R.irregularis Total Genes Detected	M. truncatula Median UMI Counts per Cell	R.irregularis Median UMI Counts per Cell	GEMs with >0 Cells	GEMs with >1 Cell	Fraction GEMs with >1 Cell	Fraction GEMs with >1 Cell (Lower Bound)	Fraction GEMs with >1 Cell (Upper Bound)	Mean UMI Count Purity
Single-nuclei	MBBC001	myc	28 dpi	12131	33450	405790512	0.965	0.867	0.962	0.941	0.958	0.838	0.837	0.001	0.706	0.706	0.001	0.098	0.097	0	0.119	0.119	0	0.49	0.49	0	0.44	0.439	0	0.016	7816	4924	0.551	0.528	1	851	1	27480	2602	1192	1	12131	12131	1	1	1	1
Single-nuclei	MBBC002A	myc	21 dpi	7873	59431	467908093	0.97	0.885	0.957	0.94	0.952	0.789	0.788	0	0.651	0.65	0	0.081	0.081	0	0.108	0.108	0	0.461	0.461	0	0.408	0.408	0	0.019	6855	1221	0.488	0.479	1	814	1	27530	829	1171	1	7873	7873	1	1	1	1
Single-nuclei	MBBC003A	myc	38 dpi	9939	48532	482368571	0.955	0.902	0.95	0.937	0.946	0.717	0.714	0.003	0.55	0.548	0.001	0.081	0.08	0.001	0.098	0.098	0	0.371	0.371	0	0.341	0.341	0	0.008	5827	4680	0.476	0.439	1	589	1	25908	2496	822	1	9939	9939	1	1	1	1
Single-nuclei	MBBC022A	ctrl	28 dpi (2)	35229	2833	99810294	0.944	0.802	0.951	0.859	0.906	0.775	0.774	0	0.454	0.454	0	0.056	0.056	0	0.048	0.048	0	0.349	0.349	0	0.323	0.323	0	0.004	35224	12	0.667	0.667	1	44	1	22531	5	88	1	35229	20530	0.583	0	1	1
Single-nuclei	MBBC022B	myc	28 dpi (2)	26161	4056	106125994	0.949	0.656	0.951	0.875	0.909	0.774	0.769	0.005	0.514	0.513	0.001	0.076	0.076	0	0.08	0.08	0	0.358	0.357	0.001	0.321	0.32	0.001	0.007	15157	14734	0.521	0.415	1	102	1	23998	3995	183	1	26161	26161	1	1	1	0.999
Single-nuclei	MBBC002B	ctrl	21 dpi	6476	78267	506858775	0.955	0.823	0.957	0.94	0.952	0.76	0.76	0	0.589	0.589	0	0.072	0.072	0	0.094	0.094	0	0.423	0.423	0	0.364	0.364	0	0.029	6430	81	0.529	0.529	1	1280	1	29182	33	2109	1	6476	5673	0.876	0	1	1
Single-nuclei	MBBC003B	ctrl	38 dpi	6707	61401	411813558	0.967	0.876	0.953	0.938	0.949	0.851	0.85	0	0.765	0.764	0	0.115	0.115	0	0.113	0.113	0	0.536	0.536	0	0.478	0.478	0	0.021	6656	147	0.648	0.647	1	1214	1	28414	1	1848	1	6701	4333	0.646	0	1	1
	average all			14930.9	41138.6	3.54382e+08	0.957857	0.830143	0.954429	0.918571	0.938857	0.786286	0.784571	0.00128571	0.604143	0.603429	0.000428571	0.0827143	0.0824286	0.000142857	0.0942857	0.0942857	0	0.426857	0.426714	0.000142857	0.382143	0.381857	0.000142857	0.0148571	11995	3685.57	0.554286	0.529143	1	699.143	1	26434.7	1423	1059	1	14930	12377.1	0.872143	0.571429	1	0.999857
	average myc			14026	36367.2	3.65548e+08	0.95975	0.8275	0.955	0.92325	0.94125	0.7795	0.777	0.00225	0.60525	0.60425	0.00075	0.084	0.0835	0.00025	0.10125	0.10125	0	0.42	0.41975	0.00025	0.3775	0.377	0.00025	0.0125	8913.75	6389.75	0.509	0.46525	1	589	1	26229	2480.5	842	1	14026	14026	1	1	1	0.99975
	average control			16137.3	47500.3	339494209	0.955333	0.833667	0.953667	0.912333	0.935667	0.795333	0.794667	0	0.602667	0.602333	0	0.081	0.081	0	0.085	0.085	0	0.436	0.436	0	0.388333	0.388333	0	0.018	16103.3	80	0.614667	0.614333	1	846	1	26709	13	1348.33	1	16135.3	10178.7	0.701667	0	1	1

## Sheet: S3
List of AM marker genes used as an AM-specific expression module
Gene Name	Gene ID	Colonization Stage	Reference
MtCYC1	Medtr7g089730/MtrunA17_Chr7g0256161	early	10.1111/nph.15398
MtCCAMK	Medtr8g043970/MtrunA17_Chr8g0355131	early	10.1016/j.pbi.2012.04.002
MtCCD1	Medtr3g109610/MtrunA17_Chr3g0140171	early	10.1104/pp.108.125062
MtCNCG15	Medtr1g064240/MtrunA17_Chr1g0181121	early	10.1126/science.aae0109
MtDMI1	Medtr7g117580/MtrunA17_Chr7g0276651	early	10.1104/pp.106.086959
MtIPD3	Medtr5g026850/MtrunA17_Chr5g0409341	early	10.1094/MPMI-20-8-0912
MtLYK3	Medtr5g086130/MtrunA17_Chr5g0439631	early	10.1111/tpj.12723
MtMCA8	Medtr7g100110/MtrunA17_Chr7g0263361	early	10.1073/pnas.1107912108
MtNOPE1	Medtr3g093270	early	10.1038/nplants.2017.73
MtPDR1	Medtr3g097560/MtrunA17_Chr3g0131151	early	10.1038/nature10873
MtPP2AB’1	Medtr1g112940/MtrunA17_Chr1g0211361	early	10.1104/pp.114.246371
MtAnn1	Medtr8g038210/MtrunA17_Chr8g0352611	early	10.18388/abp.2009_2451
MtSkl1	Medtr0041s0030/MtrunA17_Chr7g0264231	early	10.1111/j.1365-313X.2008.03531.x
MtAMT2	Medtr8g095040/MtrunA17_Chr8g0385081	mature	10.1105/tpc.114.131144
MtD27	Medtr1g471050/MtrunA17_Chr1g0184911	mature	10.1186/s12870-015-0651-x
MtDELLA1	Medtr3g065980/MtrunA17_Chr3g0110971	mature	10.1073/pnas.1308973110
MtDXS2	Medtr8g068265/MtrunA17_Chr8g0367181	mature	10.1111/j.1365-313X.2008.03575.x
MtERF1	Medtr1g078400/MtrunA17_Chr1g0189481	mature	10.1104/pp.15.01155
MtEXO70i	Medtr1g017910/MtrunA17_Chr1g0152401	mature	10.1016/j.cub.2015.06.075
MtFatM	Medtr1g109110/MtrunA17_Chr1g0208941	mature	10.1111/nph.14533
MtGint1	Medtr1g090920/MtrunA17_Chr1g0197731	mature	10.1016/j.cub.2021.03.067
MtHA1	Medtr8g006790/MtrunA17_Chr8g0335291	mature	10.1105/tpc.113.120436
MtKIN3	Medtr7g116650/MtrunA17_Chr7g0275121	mature	10.1111/tpj.15685
MtLEC5	Medtr5g031030/MtrunA17_Chr5g0411721	mature	10.1007/s00425-006-0262-8
MtPT4	Medtr1g028600/MtrunA17_Chr1g0158991	mature	10.1105/tpc.004861
MtRAD1	Medtr4g104020/MtrunA17_Chr4g0057891	mature	10.1104/pp.15.01155
MtRAM1	Medtr7g027190/MtrunA17_Chr7g0224271	mature	10.1038/cr.2013.167
MtRAM2	Medtr1g040500/MtrunA17_Chr1g0170421	mature	10.1111/nph.14533
MtRFCb	Medtr3g118160/MtrunA17_Chr3g0145801	mature	10.1038/nplants.2015.208
MtSTR2	Medtr5g030910/MtrunA17_Chr5g0411621	mature	10.1105/tpc.110.074955
MtSWEET1b	Medtr3g089125/MtrunA17_Chr3g0125861	mature	10.1111/nph.15975
MtVAPYRIN	Medtr6g027840/MtrunA17_Chr6g0461061	mature	10.1111/j.1365-313X.2009.04072.x
MtMYB1	Medtr7g068600/MtrunA17_Chr7g0242521	mature	10.1016/j.cub.2017.03.003
MtDefMd1	Medtr8g012805	late	10.1371/journal.pone.0191841
MtDefMd3	Medtr8g012835/MtrunA17_Chr8g0339721	late	10.1371/journal.pone.0191841

## Sheet: S4
Nuclei Colonized Cortical Cell Markers
Object: Seurat object with three datasets from AMF-colonized plants
Differential gene expression: genes upregulated in colonized cortical cells relative to all other cortical cells
Ensembl_ID	Mt4.0v1_ID	MtrunA17r5.0-ANR_ID	description	p_val	avg_log2FC	pct.1	pct.2	p_val_adj
MTR_5g035430	Medtr5g035430	MtrunA17_Chr5g0414281	DUF4228 domain protein	3.06e-49	0.251879	0.149	0.013	2.89e-44
MTR_6g071595	Medtr6g071595	MtrunA17_Chr6g0479391	annexin D8	7.38e-08	0.252705	0.184	0.077	0.00697158
MTR_4g036090	Medtr4g036090	MtrunA17_Chr4g0018441	trehalose-phosphate phosphatase	1.3e-11	0.252866	0.259	0.101	1.23e-06
MTR_4g075150	Medtr4g075150	MtrunA17_Chr4g0038311	serine carboxypeptidase-like protein	2.26e-11	0.255411	0.155	0.047	2.13e-06
MTR_5g022130	Medtr5g022130	MtrunA17_Chr5g0405491	chaperone protein DnaJ 11	3.12e-09	0.25553	0.27	0.123	0.00029472
MTR_2g090245	Medtr2g090245	MtrunA17_Chr2g0324161	epoxide hydrolase-like protein	8.59e-09	0.255898	0.195	0.078	0.00081091
MTR_5g040460	Medtr5g040460	#N/A	disease resistance protein (TIR-NBS-LRR class)	3.8e-21	0.258574	0.184	0.04	3.58e-16
MTR_1g115400	Medtr1g115400	MtrunA17_Chr1g0212661	F-box plant-like protein	6.33e-11	0.258672	0.207	0.075	5.98e-06
MTR_7g090520	Medtr7g090520	MtrunA17_Chr7g0256741	2-oxoglutarate-dependent dioxygenase	1.42e-08	0.259483	0.224	0.096	0.00133744
MTR_4g086400	Medtr4g086400	MtrunA17_Chr4g0045041	alcohol dehydrogenase zinc-binding domain protein	1.74e-14	0.259724	0.316	0.122	1.65e-09
MTR_1g104810	Medtr1g104810	MtrunA17_Chr1g0205711	long chain acyl-CoA synthetase 7, peroxisomal protein	2.39e-08	0.259941	0.276	0.134	0.00225446
MTR_2g022520	Medtr2g022520	MtrunA17_Chr2g0287871	aluminum induced protein with YGL and LRDR motif protein	2.24e-09	0.260675	0.201	0.079	0.00021144
MTR_7g089670	Medtr7g089670	MtrunA17_Chr7g0256131	F-box plant-like protein	9.65e-72	0.262295	0.155	0.009	9.11e-67
MTR_0536s0020	Medtr0536s0020	MtrunA17_Chr4g0066151	UDP-glucosyltransferase family protein	3.07e-49	0.262957	0.155	0.014	2.9e-44
MTR_1g009640	Medtr1g009640	MtrunA17_Chr1g0147921	hypothetical protein	1.37e-09	0.265468	0.443	0.241	0.00012983
MTR_6g007663	Medtr6g007663	MtrunA17_Chr6g0451021	clasp amino-terminal protein	1.63e-25	0.265987	0.155	0.025	1.54e-20
MTR_4g009960	Medtr4g009960	MtrunA17_Chr4g0003101	eukaryotic translation initiation factor 3 subunit	7e-20	0.265987	0.126	0.022	6.61e-15
MTR_2g028940	Medtr2g028940	MtrunA17_Chr2g0291731	E3 ubiquitin-protein ligase LIN-like protein, putative	2.25e-13	0.266533	0.264	0.096	2.13e-08
MTR_5g013770	Medtr5g013770	MtrunA17_Chr5g0400051	ethphon-induced protein	1.84e-10	0.266957	0.161	0.052	1.74e-05
MTR_2g083520	Medtr2g083520	MtrunA17_Chr2g0319821	disease resistance protein (TIR-NBS-LRR class), putative	3.49e-08	0.267198	0.322	0.169	0.00329619
MTR_3g109610	Medtr3g109610	MtrunA17_Chr3g0140171	carotenoid cleavage dioxygenase	6.4e-19	0.270518	0.184	0.043	6.04e-14
MTR_4g008650	Medtr4g008650	MtrunA17_Chr1g0173111	membrane calcium-translocating P-type ATPase	2.03e-09	0.270641	0.339	0.171	0.00019171
MTR_4g063930	Medtr4g063930	MtrunA17_Chr4g0031541	kinase 1B	2.22e-08	0.271318	0.299	0.149	0.00209409
MTR_8g036050	Medtr8g036050	MtrunA17_Chr8g0351641	4-hydroxy-tetrahydrodipicolinate synthase	1.02e-97	0.272619	0.121	0.003	9.68e-93
MTR_4g102120	Medtr4g102120	MtrunA17_Chr4g0056851	SNARE-interacting KEULE-like protein	5.19e-08	0.273129	0.276	0.137	0.00490079
MTR_2g023860	Medtr2g023860	MtrunA17_Chr2g0288821	F-box plant-like protein, putative	2.65e-14	0.273749	0.132	0.031	2.5e-09
MTR_1g086550	Medtr1g086550	MtrunA17_Chr1g0194321	plant gibberellin 2-oxidase	5.4e-28	0.273749	0.167	0.027	5.1e-23
MTR_4g057730	Medtr4g057730	MtrunA17_Chr4g0028411	4-coumarate:CoA ligase-like protein	1.97e-89	0.273787	0.155	0.007	1.86e-84
MTR_5g026580	Medtr5g026580	MtrunA17_Chr5g0409091	F-box/kelch-repeat protein SKIP25, putative	2.72e-12	0.274789	0.195	0.064	2.57e-07
MTR_1g030660	Medtr1g030660	MtrunA17_Chr1g0160231	cationic amino acid transporter	6.1e-169	0.276077	0.126	0.001	5.76e-164
MTR_4g102390	Medtr4g102120	MtrunA17_Chr4g0056851	Hsc70-interacting protein	1.36e-08	0.278182	0.276	0.133	0.0012804
MTR_7g015670	Medtr7g015670	MtrunA17_Chr7g0219781|MtrunA17_Chr7R0030680	feronia receptor-like kinase	3.67e-10	0.280354	0.351	0.167	3.46e-05
MTR_1g075790	Medtr1g075790	MtrunA17_Chr1g0187521	hypothetical protein	6.81e-15	0.280588	0.201	0.06	6.44e-10
MTR_7g102840	Medtr7g102840	MtrunA17_Chr7g0264821	heparan-alpha-glucosaminide N-acetyltransferase-like protein	5.66e-261	0.283452	0.161	0.001	5.35e-256
MTR_3g434790	Medtr3g434790	MtrunA17_Chr3g0094771|MtrunA17_Chr3g0094781	P-loop nucleoside triphosphate hydrolase superfamily protein	5.36e-88	0.284035	0.172	0.009	5.06e-83
MTR_7g098150	Medtr7g098150	MtrunA17_Chr7g0261751	peptide transporter	1.69e-143	0.285125	0.167	0.004	1.6e-138
MTR_2g034260	Medtr2g034260	MtrunA17_Chr2g0294461	GRAS family transcription factor	3.38e-15	0.286151	0.195	0.056	3.19e-10
MTR_3g072380	Medtr3g072380	MtrunA17_Chr3g0114581	nucleotide/sugar transporter family protein	1.94e-10	0.289202	0.121	0.033	1.83e-05
MTR_1g101620	Medtr1g101620	MtrunA17_Chr1g0203871	valyl-tRNA synthetase/valine-tRNA ligase	3.52e-12	0.290212	0.293	0.121	3.32e-07
MTR_1g484960	Medtr1g484960	MtrunA17_Chr1g0193221	kinesin motor domain protein	2.85e-42	0.290744	0.138	0.013	2.69e-37
MTR_5g018860	Medtr5g018860	MtrunA17_Chr5g0403251	BEL1-related homeotic protein	2.27e-12	0.29115	0.305	0.128	2.14e-07
MTR_2g030855	Medtr2g030855	MtrunA17_Chr2g0292831|MtrunA17_Chr2R0057230	rhicadhesin receptor	3.91e-205	0.291212	0.109	0	3.69e-200
MTR_8g107370	Medtr8g107370	MtrunA17_Chr8g0393121	phosphoethanolamine N-methyltransferase	1.36e-11	0.291418	0.167	0.051	1.28e-06
MTR_2g009980	Medtr2g009980	MtrunA17_Chr2g0279871	oligopeptide transporter OPT family protein	5.79e-08	0.295196	0.264	0.131	0.00547079
MTR_1g094165	Medtr1g094165	MtrunA17_Chr1g0199191	microtubule organization protein	6e-09	0.296201	0.305	0.153	0.00056673
MTR_5g092610	Medtr5g092610	MtrunA17_Chr5g0444041	hypothetical protein	7.84e-25	0.296428	0.236	0.054	7.41e-20
MTR_7g062570	Medtr7g062570	MtrunA17_Chr7g0239101	2OG-Fe(II) oxygenase family oxidoreductase	1.36e-201	0.296722	0.138	0.001	1.29e-196
MTR_1g093080	Medtr1g093080	MtrunA17_Chr1g0198601	myb-like transcription factor family protein	2.28e-08	0.297115	0.287	0.141	0.00215185
MTR_2g102010	Medtr2g102010	MtrunA17_Chr2g0331771	carnitine/acylcarnitine carrier-like protein	2.86e-188	0.297553	0.109	0.001	2.7e-183
MTR_7g086160	Medtr7g086160	MtrunA17_Chr7g0253681|MtrunA17_Chr7R0253600	plastocyanin-like domain protein	3.51e-243	0.29783	0.126	0	3.32e-238
MTR_2g014300	Medtr2g014300	MtrunA17_Chr2g0282621	ethylene response factor	1.76e-56	0.298176	0.178	0.016	1.66e-51
MTR_0011s0280	Medtr0011s0280	MtrunA17_Chr2g0307121	NADP-dependent alkenal double bond reductase P1	5.11e-42	0.299265	0.149	0.015	4.83e-37
MTR_3g467150	Medtr3g467150	MtrunA17_Chr3g0107521	hypothetical protein	1.29e-77	0.299929	0.149	0.008	1.22e-72
MTR_3g020820	Medtr3g020820	MtrunA17_Chr3g0084941	plant calmodulin-binding-like protein	7.25e-10	0.299956	0.316	0.152	6.85e-05
MTR_3g057980	Medtr3g057980	MtrunA17_Chr3g0101631	cytochrome P450 family 71 protein	4.05e-56	0.300479	0.121	0.007	3.82e-51
MTR_8g099945	Medtr8g099945	MtrunA17_Chr8g0388761	heat shock cognate 70 kDa-like protein	6.36e-09	0.301916	0.241	0.106	0.00060072
MTR_7g063730	Medtr7g063730	MtrunA17_Chr7g0239821	2OG-Fe(II) oxygenase family oxidoreductase	2.87e-13	0.303656	0.264	0.097	2.71e-08
MTR_8g099275	Medtr8g099275	MtrunA17_Chr8g0387891	COP1-interactive protein, putative	1.01e-10	0.303687	0.339	0.159	9.58e-06
MTR_8g097190	Medtr8g091690	MtrunA17_Chr8g0382901	15-cis-zeta-carotene isomerase	3.4e-234	0.30414	0.138	0.001	3.21e-229
MTR_7g095680	Medtr7g095680	MtrunA17_Chr7g0260331	heat shock transcription factor A3	4.73e-08	0.305326	0.345	0.187	0.00446307
MTR_8g009067	Medtr8g009067	MtrunA17_Chr8g0336731	UDP-glucosyltransferase family protein	8.59e-09	0.307021	0.374	0.205	0.00081145
MTR_7g110780	Medtr7g110780	MtrunA17_Chr7g0270841	Chitinase	3.02e-34	0.307817	0.149	0.018	2.85e-29
MTR_2g437880	Medtr2g437880	MtrunA17_Chr2g0296661	cytochrome P450 family 81 protein	8.37e-145	0.310281	0.103	0.001	7.91e-140
MTR_4g098970	Medtr4g098970	MtrunA17_Chr4g0055101	hypothetical protein	6.81e-14	0.312125	0.316	0.127	6.43e-09
MTR_1g105615	Medtr1g105615	MtrunA17_Chr1g0206291	cysteine-rich receptor-kinase-like protein	1.53e-11	0.313361	0.247	0.096	1.44e-06
MTR_2g105360	Medtr2g105360	MtrunA17_Chr2g0334021	cytochrome P450 family Ent-kaurenoic acid oxidase	7.24e-14	0.313995	0.201	0.062	6.84e-09
MTR_3g022300	Medtr3g022300	MtrunA17_Chr3g0085501	LRR and NB-ARC domain disease resistance protein	1.56e-10	0.31401	0.27	0.115	1.48e-05
MTR_4g011720	Medtr4g011720	MtrunA17_Chr4g0004071	2-oxoglutarate-dependent dioxygenase	1.44e-09	0.315304	0.333	0.164	0.00013604
MTR_7g111520	Medtr7g111520	MtrunA17_Chr7g0271331|MtrunA17_Chr7g0271341	D111/G-patch domain protein	4.87e-12	0.31586	0.328	0.144	4.6e-07
MTR_6g053600	Medtr6g053600	MtrunA17_Chr6g0470501	NAD(P)-binding rossmann-fold protein	1.3e-259	0.316668	0.167	0.001	1.23e-254
MTR_5g009670	Medtr5g009670	MtrunA17_Chr5g0396951	glucose-6-phosphate 1-epimerase-like protein	1.47e-12	0.317154	0.31	0.129	1.39e-07
MTR_5g010440	Medtr5g010440	MtrunA17_Chr5g0397651	LRR receptor-like kinase	9.89e-17	0.317182	0.27	0.089	9.34e-12
MTR_0015s0030	Medtr0015s0030	MtrunA17_Chr1g0175451	lectin receptor kinase	1.96e-26	0.317468	0.195	0.037	1.85e-21
MTR_5g026760	Medtr5g026760	MtrunA17_Chr5g0409241|MtrunA17_Chr5R0052960	LRR receptor-like kinase	1.53e-192	0.318053	0.103	0	1.44e-187
MTR_7g011663	Medtr7g011663	MtrunA17_Chr7g0218001	copalyldiphosphate synthase	2.36e-08	0.319272	0.155	0.056	0.0022315
MTR_1g105480	Medtr1g105480	MtrunA17_Chr1g0206061	thiazole biosynthetic enzyme	1.21e-10	0.321018	0.207	0.077	1.14e-05
MTR_3g107830	Medtr3g107830	MtrunA17_Chr3g0138231	dehydration-responsive RD22-like protein	9.78e-133	0.323271	0.172	0.005	9.24e-128
MTR_3g020780	Medtr3g020780	MtrunA17_Chr3g0084921	cytochrome P450 family protein	5.59e-13	0.323917	0.276	0.107	5.28e-08
MTR_1g094960	Medtr1g094960	MtrunA17_Chr1g0199681	auxin response factor, putative	1.53e-40	0.324645	0.172	0.021	1.44e-35
MTR_8g076100	Medtr8g076100	MtrunA17_Chr8g0372111	heterogeneous nuclear ribonucleoprotein	9.38e-08	0.326789	0.385	0.225	0.00886263
MTR_1g106420	Medtr1g106420	MtrunA17_Chr1g0207471	LOB domain protein	1.9e-08	0.327485	0.339	0.178	0.00179286
MTR_8g027255	Medtr8g027255	MtrunA17_Chr8g0346501	yippee family zinc-binding protein, putative	5.34e-10	0.330569	0.489	0.28	5.04e-05
MTR_5g063930	Medtr5g063930	MtrunA17_Chr5g0426131	major intrinsic protein (MIP) family transporter	6.64e-186	0.330735	0.115	0.001	6.27e-181
MTR_1g090320	Medtr1g090320	MtrunA17_Chr1g0196911	RING-type E3 ubiquitin transferase [Source:UniProtKB/TrEMBL;Acc:G7I306]	4.94e-08	0.332448	0.397	0.228	0.00466681
MTR_8g076940	Medtr8g076100	MtrunA17_Chr8g0372111	cytochrome P450 family protein	4.16e-08	0.332789	0.385	0.222	0.00392564
MTR_7g080180	Medtr7g080180	MtrunA17_Chr7g0249431	serine carboxypeptidase-like protein	1.23e-49	0.332806	0.115	0.007	1.16e-44
MTR_2g098540	Medtr2g098540	MtrunA17_Chr2g0329201	glycoside hydrolase family 1 protein	1.37e-12	0.333574	0.247	0.091	1.29e-07
MTR_8g068050	Medtr8g068050	MtrunA17_Chr8g0367071	lectin receptor kinase	6.05e-119	0.334515	0.207	0.009	5.72e-114
MTR_4g113100	Medtr4g106790	MtrunA17_Chr4g0059361	LRR receptor-like kinase	1.98e-12	0.334827	0.213	0.072	1.87e-07
MTR_8g031900	Medtr8g031900	MtrunA17_Chr8g0349721	short chain dehydrogenase/reductase	7.4e-11	0.335002	0.241	0.097	6.99e-06
MTR_7g086140	Medtr7g086140	MtrunA17_Chr7g0253671	plastocyanin-like domain protein	3.61e-173	0.336614	0.121	0.001	3.41e-168
MTR_6g034310	Medtr6g034310	MtrunA17_Chr6g0463181	ABC transporter-like family-protein	2.2e-27	0.337896	0.241	0.053	2.08e-22
MTR_5g073020	Medtr5g073020	MtrunA17_Chr5g0431511	cytochrome P450 family 71 protein	6.06e-13	0.339199	0.282	0.111	5.72e-08
MTR_4g101950	Medtr4g101950	MtrunA17_Chr4g0056741	translation factor EF-1 alpha-like protein	2.91e-23	0.341982	0.103	0.013	2.74e-18
MTR_3g058630	Medtr3g058630	MtrunA17_Chr3g0102071	ZIP metal ion transporter family protein	1.02e-121	0.344693	0.149	0.004	9.67e-117
MTR_4g078710	Medtr4g078710	MtrunA17_Chr4g0040411	ethylene response factor	4.42e-17	0.344746	0.31	0.11	4.17e-12
MTR_3g035940	Medtr3g035940	MtrunA17_Chr3g0091061	LRR and NB-ARC domain disease resistance protein	1.79e-14	0.34504	0.328	0.133	1.69e-09
MTR_1g115820	Medtr1g115820	MtrunA17_Chr1g0213011	chalcone-flavanone isomerase family protein	1.56e-11	0.345182	0.287	0.122	1.47e-06
MTR_3g435740	Medtr3g435740	MtrunA17_Chr3g0092261|MtrunA17_Chr3R0083470	NB-ARC domain disease resistance protein, putative	2.22e-17	0.345742	0.339	0.127	2.1e-12
MTR_2g461240	Medtr2g461240	MtrunA17_Chr2g0305101	class II knotted-like homeobox protein	1.48e-08	0.346083	0.552	0.354	0.0013989
MTR_1g034060	Medtr1g034060	MtrunA17_Chr1g0162321	gibberellin 2-beta-dioxygenase	3.23e-09	0.347477	0.19	0.075	0.00030526
MTR_0012s0290	Medtr0012s0290	MtrunA17_Chr1g0172541	disease resistance protein (TIR-NBS-LRR class), putative	1.11e-09	0.350194	0.293	0.138	0.00010489
MTR_3g090350	Medtr3g090350	MtrunA17_Chr3g0126211	MKS1-like protein	2.74e-15	0.350887	0.316	0.121	2.59e-10
MTR_2g018590	Medtr2g018590	MtrunA17_Chr2g0285351	1-O-acylglucose:anthocyanin acyltransferase	1.38e-64	0.351278	0.167	0.012	1.31e-59
MTR_1g086980	Medtr1g086980	MtrunA17_Chr1g0194631	histone-lysine N-methyltransferase	3.76e-09	0.352412	0.402	0.224	0.00035482
MTR_2g017785	Medtr2g017785		LRR receptor-like kinase	3.63e-37	0.355503	0.241	0.042	3.43e-32
MTR_0045s0070	Medtr0045s0070	MtrunA17_Chr3g0089361	cytochrome P450 family 90 protein	5.18e-11	0.357163	0.207	0.074	4.89e-06
MTR_2g007000	Medtr2g007000	MtrunA17_Chr2g0277821	DEAD-box RNA helicase family protein	6.89e-08	0.357297	0.477	0.305	0.00651199
MTR_1g086980	Medtr1g086980	MtrunA17_Chr1g0194631		8.42e-10	0.359988	0.402	0.218	7.96e-05
MTR_7g115740	Medtr7g115740	MtrunA17_Chr7g0274651	lectin receptor kinase	2.62e-77	0.360298	0.218	0.017	2.48e-72
MTR_2g020360	Medtr2g020360	MtrunA17_Chr2g0286471|MtrunA17_Chr2g0286481	acyl carrier protein	6.85e-29	0.360932	0.184	0.031	6.47e-24
MTR_5g075100	Medtr5g075100	MtrunA17_Chr5g0432491	CBL-interacting kinase	4.97e-11	0.361606	0.368	0.183	4.7e-06
MTR_4g011690	Medtr4g011690	MtrunA17_Chr4g0004061	2-oxoglutarate-dependent dioxygenase	4.93e-15	0.36255	0.293	0.109	4.66e-10
MTR_2g101920	Medtr2g101920	MtrunA17_Chr2g0331721	transmembrane amino acid transporter family protein	5.79e-225	0.36392	0.224	0.005	5.47e-220
MTR_7g114870	Medtr7g114870	MtrunA17_Chr7g0273951	IQ calmodulin-binding motif protein	6.57e-96	0.364749	0.121	0.004	6.21e-91
MTR_3g034380	Medtr3g034380	MtrunA17_Chr3g0090371|MtrunA17_Chr3R0070230	LRR and NB-ARC domain disease resistance protein	3.91e-13	0.365879	0.328	0.141	3.69e-08
MTR_7g066870	Medtr7g066870	MtrunA17_Chr7g0241651	acetyl-CoA carboxylase, carboxyl transferase, alpha subunit	4.52e-26	0.371125	0.282	0.072	4.27e-21
MTR_ERN2	MtERN2	#N/A		7.12e-33	0.374275	0.241	0.046	6.73e-28
MTR_1g034030	Medtr1g034030	MtrunA17_Chr1g0162301	sucrose nonfermenting 1(SNF1)-related kinase	3.32e-09	0.3744	0.333	0.171	0.0003132
MTR_4g094220	Medtr4g094220	MtrunA17_Chr4g0050341	UDP-glucosyltransferase family protein	5.15e-14	0.374627	0.213	0.069	4.87e-09
MTR_4g133890	Medtr4g129010	MtrunA17_Chr4g0072901	myosin II heavy chain family protein	1.17e-104	0.37587	0.184	0.008	1.1e-99
MTR_2g023150	Medtr2g023150	MtrunA17_Chr2g0288391	receptor-like kinase	8.53e-94	0.376299	0.23	0.016	8.05e-89
MTR_7g086220	Medtr7g086220	MtrunA17_Chr7g0253731	plastocyanin-like domain protein	2.49e-188	0.376404	0.109	0.001	2.35e-183
MTR_1g023600	Medtr1g023600	MtrunA17_Chr1g0155991	disease resistance protein RGA4	5.16e-10	0.378409	0.391	0.214	4.87e-05
MTR_7g080950	Medtr7g080950	MtrunA17_Chr7g0250001	UDP-glucosyltransferase family protein	1.49e-71	0.378478	0.213	0.018	1.4e-66
MTR_3g058810	Medtr3g058810	MtrunA17_Chr3g0102231	disease resistance protein, putative	3.53e-29	0.380265	0.276	0.063	3.34e-24
MTR_7g098200	Medtr7g098200	MtrunA17_Chr7g0261811	peptide transporter	5.82e-09	0.38073	0.425	0.242	0.00054991
MTR_6g087760	Medtr6g087760	MtrunA17_Chr6g0485881	DUF4378 domain protein	5.74e-68	0.381184	0.224	0.021	5.42e-63
MTR_3g079600	Medtr3g079600	MtrunA17_Chr3g0118861	serine carboxypeptidase-like protein	3.06e-259	0.382912	0.138	0	2.89e-254
MTR_5g093070	Medtr5g093070	MtrunA17_Chr5g0444391	DNA-binding bromodomain protein	1.9e-09	0.38361	0.448	0.263	0.0001792
MTR_2g022710	Medtr2g022710	MtrunA17_Chr2g0288021	glycoside hydrolase family 1 protein	1.06e-09	0.384071	0.322	0.159	9.99e-05
MTR_8g098815	Medtr8g098815	MtrunA17_Chr8g0387321	BEL1-related homeotic protein	8.09e-10	0.384392	0.351	0.183	7.64e-05
MTR_3g462950	Medtr3g462950	MtrunA17_Chr3g0104221	thiamine biosynthesis protein ThiC	9.32e-15	0.384515	0.374	0.16	8.8e-10
MTR_4g007300	Medtr4g007300	MtrunA17_Chr4g0001611	chaperone DnaJ domain protein	1.07e-09	0.386294	0.385	0.211	0.00010067
MTR_3g086890	Medtr3g086890	MtrunA17_Chr3g0123761	Myosin heavy chain-related protein [Source:Projected from Arabidopsis thaliana (AT4G40020) TAIR;Acc:AT4G40020]	1.57e-18	0.390411	0.178	0.042	1.48e-13
MTR_2g090405	Medtr2g090405	MtrunA17_Chr2g0324461	cyclin-dependent kinase	2.26e-08	0.392689	0.236	0.107	0.00213183
MTR_1g107215	Medtr1g107215	MtrunA17_Chr1g0207781	plant basic secretory protein (BSP) family protein	5.4e-19	0.392943	0.195	0.048	5.1e-14
MTR_5g083170	Medtr5g083170	MtrunA17_Chr5g0437531	ferritin	3.92e-15	0.394159	0.253	0.086	3.7e-10
MTR_1g112270	Medtr1g112270	MtrunA17_Chr1g0210821	C2H2 zinc finger protein, putative	2.62e-22	0.396659	0.328	0.103	2.48e-17
MTR_3g053690	Medtr3g053690	MtrunA17_Chr3g0099871	ethylene response factor	3.27e-08	0.397131	0.569	0.397	0.00309261
MTR_3g104560	Medtr3g104560	MtrunA17_Chr3g0135841	cytochrome P450 family protein	9.77e-10	0.399301	0.425	0.239	9.23e-05
MTR_6g082330	Medtr6g082330	MtrunA17_Chr6g0483581	hypothetical protein	4.51e-18	0.399923	0.167	0.038	4.26e-13
MTR_1g090737	Medtr1g090737	MtrunA17_Chr1g0197391	long-chain acyl-CoA synthetase	5.36e-294	0.400191	0.19	0.001	5.06e-289
MTR_6g034940	Medtr6g034940		cytochrome P450 family protein	5.14e-242	0.401438	0.138	0.001	4.85e-237
MTR_4g124660	Medtr4g113100	MtrunA17_Chr4g0062911	sucrose synthase	7.64e-23	0.404394	0.276	0.076	7.21e-18
MTR_1g106005	Medtr1g106005	MtrunA17_Chr1g0206881	tubulin beta-1 chain	1.9e-23	0.406661	0.23	0.055	1.79e-18
MTR_1g013150	Medtr1g013150	MtrunA17_Chr1g0149821	glycoside hydrolase family 18 protein	2.62e-52	0.409248	0.247	0.032	2.47e-47
MTR_4g066130	Medtr4g066130	MtrunA17_Chr4g0033141	AMP-binding enzyme	2.02e-108	0.409915	0.115	0.003	1.91e-103
MTR_7g104020	Medtr7g104020	MtrunA17_Chr7g0265921	transcriptional activator	4.12e-08	0.410423	0.391	0.237	0.00388751
MTR_2g024290	Medtr2g024290	MtrunA17_Chr2g0289131	LysM receptor kinase K1B	8.01e-20	0.412733	0.299	0.097	7.57e-15
MTR_3g084850	Medtr3g084850		phytoene dehydrogenase/chromoplastic protein	1.78e-09	0.413485	0.23	0.099	0.00016776
MTR_5g026930	Medtr5g026930	MtrunA17_Chr5g0409411	methyltransferase PMT16, putative	5.58e-19	0.41512	0.236	0.066	5.27e-14
MTR_2g099690	Medtr2g099690	MtrunA17_Chr2g0329991	phospholipid-transporting ATPase-like protein	5.77e-10	0.420719	0.322	0.163	5.45e-05
MTR_3g027420	Medtr3g027420	MtrunA17_Chr3R0052220|MtrunA17_Chr3g0087701	NBS-LRR type disease resistance protein	2.6e-36	0.423444	0.299	0.062	2.46e-31
MTR_8g074920	Medtr8g074920	MtrunA17_Chr8g0371311	receptor-like kinase theseus protein	2.94e-73	0.42407	0.23	0.02	2.78e-68
MTR_3g081140	Medtr3g081140	MtrunA17_Chr3g0120081	cysteine-rich TM module stress tolerance protein	2.59e-283	0.425481	0.178	0.001	2.44e-278
		#N/A		7.61e-08	0.42855	0.695	0.56	0.00718429
MTR_2g017805	Medtr2g017805	MtrunA17_Chr2g0284841|MtrunA17_Chr2g0284851	LRR receptor-like kinase	4.99e-26	0.429254	0.213	0.044	4.71e-21
MTR_8g087780	Medtr8g076940	MtrunA17_Chr8g0372711	peptide/nitrate transporter	7.3e-23	0.435769	0.299	0.086	6.9e-18
MTR_7g106710	Medtr7g106710	MtrunA17_Chr7g0267751	calmodulin-domain kinase CDPK protein	2.67e-27	0.436682	0.339	0.094	2.52e-22
MTR_4g102400	Medtr4g102390	MtrunA17_Chr4g0057051	subtilisin-like serine protease	3.85e-12	0.43686	0.138	0.037	3.64e-07
MTR_4g087980	Medtr4g087980	MtrunA17_Chr4g0069841	pectinesterase/pectinesterase inhibitor	1.85e-71	0.441654	0.184	0.013	1.75e-66
MTR_8g014610	Medtr8g014610	MtrunA17_Chr8g0340781|MtrunA17_Chr8g0340791	hypothetical protein	9.63e-08	0.445912	0.448	0.297	0.00909839
MTR_6g009540	Medtr6g009540	MtrunA17_Chr6g0452391	P-loop nucleoside triphosphate hydrolase superfamily protein	3.3e-11	0.446344	0.282	0.12	3.12e-06
MTR_5g041210	Medtr5g041210	MtrunA17_Chr5g0417441	beta-1,3-galactosyltransferase-like protein	5.61e-14	0.44891	0.201	0.063	5.3e-09
MTR_2g096230	Medtr2g096230	MtrunA17_Chr2g0327741	exocyst subunit exo70 family protein	3.26e-28	0.454528	0.299	0.076	3.08e-23
MTR_4g104140	Medtr4g102400	MtrunA17_Chr4g0057061	BTB/POZ and TAZ domain protein	1.35e-105	0.454856	0.218	0.012	1.28e-100
MTR_1g081290	Medtr1g081290	MtrunA17_Chr1g0190941	zeta-carotene desaturase	2.24e-18	0.456544	0.316	0.11	2.11e-13
MTR_3g073180	Medtr3g073180	MtrunA17_Chr3g0115151	nitrate reductase [NADH]-like protein	7.06e-09	0.458259	0.218	0.093	0.00066715
MTR_1g021635	Medtr1g021635	MtrunA17_Chr1g0154351	cysteine-rich receptor-kinase-like protein	1.71e-21	0.45827	0.316	0.102	1.62e-16
MTR_5g097910	Medtr5g097910	MtrunA17_Chr5g0447951	aldo/keto reductase family oxidoreductase	1.89e-12	0.461754	0.287	0.118	1.79e-07
MTR_0275s0020	Medtr0275s0020	MtrunA17_Chr8g0358441	hypothetical protein	2.77e-10	0.461964	0.638	0.456	2.61e-05
MTR_2g090240	Medtr2g090240	MtrunA17_Chr2g0324141	epoxide hydrolase-like protein	4.05e-18	0.464236	0.213	0.058	3.82e-13
MTR_5g092150	Medtr5g092150	MtrunA17_Chr5g0443731	cytochrome P450 family protein	3.26e-65	0.464764	0.27	0.032	3.08e-60
MTR_6g016420	Medtr6g016420	MtrunA17_Chr6g0456121	disease resistance protein (CC-NBS-LRR class) family protein	4.51e-17	0.469082	0.489	0.227	4.26e-12
MTR_7g071990	Medtr7g071990	MtrunA17_Chr7g0244261	D-alanine-D-alanine ligase	1.72e-13	0.476311	0.339	0.15	1.62e-08
MTR_1g098300	Medtr1g098300	MtrunA17_Chr1g0201571	cyclin-dependent kinase	1.43e-306	0.477023	0.241	0.003	1.35e-301
MTR_3g064090	Medtr3g064090	MtrunA17_Chr3g0109431	cysteine-rich RLK (receptor-like kinase) protein	3.76e-26	0.479278	0.293	0.077	3.55e-21
MTR_8g040940	Medtr8g040940	MtrunA17_Chr8g0354001	hypothetical protein	5.53e-244	0.480206	0.149	0.001	5.23e-239
MTR_7g103450	Medtr7g103450	MtrunA17_Chr7g0265611	cytochrome P450 family protein	1.14e-25	0.485963	0.247	0.057	1.07e-20
MTR_3g086430	Medtr3g086430	MtrunA17_Chr3g0123411	multidrug resistance-associated protein ABC domain protein	4.57e-232	0.486131	0.144	0.001	4.32e-227
MTR_2g090190	Medtr2g090190	MtrunA17_Chr2g0324061	catalytic/protein phosphatase type 2C	6.62e-26	0.487194	0.305	0.084	6.25e-21
MTR_3g463770	Medtr3g463770	MtrunA17_Chr3g0104701	Smr (small MutS-related) domain protein	1.25e-10	0.495002	0.54	0.338	1.18e-05
MTR_5g075400	Medtr5g075400	MtrunA17_Chr5g0432711	hypothetical protein	1.13e-230	0.49506	0.241	0.005	1.06e-225
MTR_7g114970	Medtr7g114970	MtrunA17_Chr7g0274041	aldo/keto reductase family oxidoreductase	2.55e-18	0.498246	0.333	0.123	2.41e-13
MTR_8g091690	Medtr8g089190	MtrunA17_Chr8g0380931	cytochrome P450 family 71 protein	1.05e-11	0.503046	0.305	0.135	9.87e-07
MTR_1g110760	Medtr1g110760	MtrunA17_Chr1g0209811	hypothetical protein	2.66e-10	0.517206	0.316	0.158	2.51e-05
MTR_7g103680	Medtr7g103680	MtrunA17_Chr7g0265771	HhH-GPD base excision DNA repair family protein	2.09e-13	0.519299	0.471	0.25	1.97e-08
MTR_4g070080	Medtr4g070080	MtrunA17_Chr4g0035001	RNA-binding (RRM/RBD/RNP motif) family protein	3.49e-08	0.526402	0.805	0.723	0.00329875
MTR_5g007713	Medtr5g007713	MtrunA17_Chr5g0395501	chalcone and stilbene synthase family protein	4.52e-25	0.534961	0.287	0.076	4.27e-20
MTR_1g102190	Medtr1g102190	MtrunA17_Chr1g0204221|MtrunA17_Chr1g0204231	Pti1-like kinase	1.2e-16	0.544435	0.431	0.196	1.14e-11
MTR_5g007640	Medtr4g478140	MtrunA17_Chr4g0039941	4-coumarate:CoA ligase-like protein	2.32e-44	0.546303	0.299	0.054	2.19e-39
MTR_3g464580	Medtr3g464580	MtrunA17_Chr3g0105311	asparagine synthetase [glutamine-hydrolyzing] protein	7.52e-09	0.548717	0.471	0.295	0.00071022
MTR_3g467140	Medtr3g467140	MtrunA17_Chr3g0107511	cytochrome P450 family protein	1.64e-17	0.562333	0.494	0.243	1.55e-12
MTR_1g011640	Medtr1g011640	MtrunA17_Chr1g0148811	drug resistance transporter-like ABC domain protein	1.58e-08	0.564357	0.305	0.156	0.00148877
MTR_4g070140	Medtr4g070140	MtrunA17_Chr4g0035031	RNA-binding (RRM/RBD/RNP motif) family protein	7.88e-13	0.567167	0.592	0.372	7.45e-08
MTR_3g089055	Medtr3g089055	MtrunA17_Chr3g0125811	GRAS family transcription factor	2.85e-18	0.569747	0.575	0.304	2.7e-13
MTR_6g012970	Medtr6g012970	MtrunA17_Chr6g0453661	AP2/ERF domain transcription factor	1.11e-124	0.571697	0.305	0.021	1.05e-119
MTR_7g098040	Medtr7g098040	MtrunA17_Chr7g0261661	peptide transporter	1.31e-199	0.57503	0.264	0.008	1.24e-194
MTR_7g078010	Medtr7g078010	MtrunA17_Chr7g0247991	2OG-Fe(II) oxygenase family oxidoreductase	1.01e-26	0.577734	0.374	0.115	9.57e-22
MTR_3g078410	Medtr3g078410	MtrunA17_Chr3g0118041	alpha-N-acetylglucosaminidase family protein	2.29e-86	0.585842	0.368	0.044	2.17e-81
MTR_1g044020	Medtr1g044020	MtrunA17_Chr1g0167981	Rpp4C3	4.1e-09	0.586142	0.868	0.747	0.00038753
MTR_1g063210	Medtr1g063210	MtrunA17_Chr1g0180631	heavy metal-associated domain protein	1.15e-13	0.586378	0.437	0.215	1.09e-08
MTR_2g098490	Medtr2g098490	MtrunA17_Chr2g0329161	AMP-binding enzyme	3.43e-125	0.587293	0.115	0.002	3.24e-120
MTR_4g106790	Medtr4g104140	MtrunA17_Chr4g0058071	DUF4228 domain protein	2.4e-08	0.588124	0.511	0.34	0.00226774
MTR_6g462640	Medtr6g462640	MtrunA17_Chr3g0101801	cytochrome P450 family 71 protein	1.52e-76	0.597725	0.339	0.042	1.44e-71
MTR_3g115950	Medtr3g115950	MtrunA17_Chr3g0144181	DHHC-type zinc finger protein	1.25e-46	0.598115	0.374	0.079	1.18e-41
MTR_6g027840	Medtr6g027840	MtrunA17_Chr6g0461061	ankyrin repeat RF-like protein, putative	4.62e-133	0.60251	0.322	0.022	4.36e-128
MTR_2g031270	Medtr2g031270	MtrunA17_Chr2g0292901|MtrunA17_Chr2R0057600	rhicadhesin receptor	1.72e-289	0.606526	0.213	0.002	1.62e-284
MTR_7g079440	Medtr7g079440	MtrunA17_Chr0c19g0493771	cytochrome P450 family monooxygenase	1.46e-10	0.606594	0.299	0.144	1.38e-05
MTR_6g015950	Medtr6g015950	MtrunA17_Chr6g0455481	2OG-Fe(II) oxygenase family oxidoreductase	2.14e-57	0.608778	0.339	0.055	2.02e-52
MTR_0021s0370	Medtr0021s0370	MtrunA17_Chr0c05g0492121	clavaminate synthase-like plant protein	4.24e-26	0.609752	0.207	0.042	4.01e-21
MTR_4g129010	Medtr4g124660	MtrunA17_Chr4g0070011	tyrosine kinase family protein	5.62e-10	0.611448	0.73	0.561	5.31e-05
MTR_8g107250	Medtr8g107250	MtrunA17_Chr8g0393021	tubulin	7.35e-84	0.616101	0.333	0.038	6.94e-79
MTR_5g020080	Medtr5g020080	4g064020	hypothetical protein	8.66e-08	0.617327	0.868	0.791	0.00817709
MTR_7g078070	Medtr7g078070	MtrunA17_Chr7g0248021	cysteine synthase/L-3-cyanoalanine synthase	4.69e-39	0.62269	0.362	0.086	4.43e-34
MTR_5g025100	Medtr5g025100	MtrunA17_Chr5g0407791	kinesin-like calmodulin-binding protein	6.27e-31	0.630982	0.287	0.067	5.92e-26
MTR_3g035840	Medtr3g035840	MtrunA17_Chr3g0091041	NB-ARC domain disease resistance protein	3.82e-30	0.63646	0.408	0.127	3.61e-25
MTR_8g018650	Medtr8g018650	MtrunA17_Chr8g0343001	seed linoleate 9S-lipoxygenase	6.05e-44	0.647185	0.391	0.087	5.72e-39
MTR_7g098230	Medtr7g098230	MtrunA17_Chr7g0261881	peptide transporter 1	1.13e-122	0.652209	0.264	0.016	1.07e-117
MTR_3g111780	Medtr3g111780	MtrunA17_Chr3g0141471	ovate transcriptional repressor	2.35e-207	0.66469	0.328	0.013	2.22e-202
MTR_0083s0100	Medtr0083s0100	MtrunA17_Chr1g0173751	stress up-regulated Nod 19 protein	7.69e-37	0.668499	0.356	0.085	7.27e-32
MTR_2g009910	Medtr2g009910	MtrunA17_Chr2g0279851|MtrunA17_Chr2g0279861	transmembrane protein, putative	5.54e-10	0.677325	0.575	0.391	5.23e-05
MTR_3g058740	Medtr3g058740	MtrunA17_Chr3g0102131	disease resistance protein (TIR-NBS-LRR class), putative	1.43e-30	0.677396	0.494	0.172	1.35e-25
MTR_6g037750	Medtr6g037750	MtrunA17_Chr6g0464631	receptor-like protein	0	0.689983	0.379	0.009	0
MTR_5g045470	Medtr5g045470	MtrunA17_Chr5g0419531	inhibitor of trypsin and hageman factor-like protein	1.53e-184	0.692591	0.207	0.005	1.44e-179
MTR_7g092620	Medtr7g092620	MtrunA17_Chr7g0258221	cytochrome P450 family protein	0	0.69273	0.293	0.002	0
MTR_3g058820	Medtr3g058820	MtrunA17_Chr3g0102241|MtrunA17_Chr3g0102251	disease resistance protein (TIR-NBS-LRR class)	1.29e-38	0.69549	0.454	0.129	1.22e-33
MTR_3g057910	Medtr3g057910	MtrunA17_Chr3g0101611	cytochrome P450 family 71 protein	5.39e-80	0.699628	0.293	0.031	5.09e-75
MTR_1g012610	Medtr1g012610	MtrunA17_Chr1g0149451	tyrosine kinase family protein	1.54e-19	0.705049	0.437	0.185	1.46e-14
MTR_8g103227	Medtr8g103227	MtrunA17_Chr8g0390311	E3 ubiquitin-protein ligase LIN-like protein, putative	0	0.706702	0.397	0.005	0
MTR_3g111900	Medtr3g111900	MtrunA17_Chr3g0141621	fatty acyl-CoA synthetase family protein	1.68e-301	0.708907	0.264	0.004	1.58e-296
MTR_8g089190	Medtr8g087780	MtrunA17_Chr8g0379971	cytochrome P450 family protein	0	0.712082	0.287	0.003	0
MTR_2g101090	Medtr2g101090	MtrunA17_Chr2g0331081	drug resistance transporter-like ABC domain protein	9.01e-20	0.754856	0.632	0.375	8.51e-15
MTR_7g005940	Medtr7g005940	MtrunA17_Chr7g0214471	ubox-like protein, putative	8.73e-43	0.76695	0.368	0.083	8.24e-38
MTR_4g078310	Medtr4g078310	MtrunA17_Chr4g0040171	DUF506 family protein	4.76e-13	0.774983	0.414	0.207	4.49e-08
MTR_4g080060	Medtr4g080060	MtrunA17_Chr4g0041231	disease resistance protein (TIR-NBS-LRR class)	5.56e-23	0.819417	0.598	0.295	5.25e-18
MTR_6g088140	Medtr6g088140	MtrunA17_Chr6g0486391|MtrunA17_Chr6g0486411	cycloartenol synthase	1.07e-20	0.820297	0.632	0.336	1.01e-15
MTR_1g070135	Medtr1g070135	MtrunA17_Chr1g0184161	hyoscyamine 6-dioxygenase-like protein	2.9e-43	0.824028	0.523	0.157	2.74e-38
MTR_1g471050	Medtr1g471050	MtrunA17_Chr1g0184911	beta-carotene isomerase D27	3.6e-51	0.824317	0.379	0.074	3.4e-46
MTR_4g478140	Medtr4g133890	MtrunA17_Chr4g0076251	S-norcoclaurine synthase-like protein	4.91e-210	0.837538	0.213	0.004	4.63e-205
MTR_FLOT4	#VALUE!	#VALUE!		6e-33	0.84688	0.391	0.11	5.67e-28
MTR_3g107810	Medtr3g107810	MtrunA17_Chr3g0138221	specific tissue protein	1.67e-122	0.859576	0.178	0.006	1.58e-117
MTR_3g083630	Medtr3g083630	MtrunA17_Chr3g0121311	squalene/phytoene synthase	1.4e-111	0.860134	0.356	0.033	1.32e-106
MTR_6g056070	Medtr6g056070	MtrunA17_Chr6g0475241	salicylic acid carboxyl methyltransferase	4.58e-281	0.861329	0.385	0.013	4.33e-276
MTR_6g093100	Medtr6g093100	MtrunA17_Chr6g0488821	cycloartenol synthase	8.04e-23	0.966462	0.678	0.37	7.6e-18
MTR_1g050525	Medtr1g050525	MtrunA17_Chr1g0171351	drug resistance transporter-like ABC domain protein	0	0.969045	0.391	0.01	0
MTR_8g068265	Medtr8g068265	MtrunA17_Chr8g0367181	1-deoxy-D-xylulose-5-phosphate synthase	2.6e-71	0.99865	0.374	0.055	2.46e-66
MTR_3g093430	Medtr3g093430	MtrunA17_Chr3g0128391	ABC transporter B family protein	2.24e-53	1.00555	0.489	0.119	2.11e-48
MTR_6g021615	Medtr6g021615	MtrunA17_Chr6g0457981	Nodule Cysteine-Rich (NCR) secreted peptide	5.81e-26	1.07911	0.707	0.385	5.49e-21
MTR_4g016610	Medtr4g016610	MtrunA17_Chr4g0006771	disease resistance protein (TIR-NBS-LRR class), putative	8.28e-160	1.187	0.46	0.038	7.82e-155
MTR_4g053630	Medtr4g053630	MtrunA17_Chr4g0026641	subtilisin-like serine protease	6.17e-88	1.2843	0.236	0.018	5.82e-83
MTR_7g062580	Medtr7g062580	MtrunA17_Chr7g0239111	2OG-Fe(II) oxygenase family oxidoreductase	3.27e-44	1.30617	0.649	0.248	3.09e-39
MTR_4g081190	Medtr4g081190	MtrunA17_Chr4g0041871	ABC transporter B family protein	0	1.59522	0.489	0.01	0
MTR_8g022270	Medtr8g022270	MtrunA17_Chr8g0344651	ABC transporter B family-like protein	0	1.67865	0.638	0.014	0
MTR_3g058840	Medtr3g058840	MtrunA17_Chr3g0102261	disease resistance protein (TIR-NBS-LRR class)	6.14e-59	1.72555	0.885	0.443	5.8e-54
MTR_3g115940	Medtr3g115940	MtrunA17_Chr3g0144171	seven transmembrane MLO family protein	1.19e-155	1.77898	0.759	0.12	1.12e-150

## Sheet: S5
Multi-Dataset DEG Comparison
Filtered and matched gene IDs of transcripts from Gaude et al. 2011 and Hogekamp et al. 2013
					SERRANO	SERRANO	SERRANO	SERRANO	SERRANO	GAUDE	GAUDE	GAUDE	GAUDE	HOGEKAMP	HOGEKAMP	HOGEKAMP
SEURAT_ID	ENSEMBL_ID	Mt4.0v1_ID	Affymetrix_ID	MtrunA17r5.0-ANR_ID	baseMean	log2FoldChange	lfcSE	pvalue	padj	log2-FC nac/cor	p-value nac/cor	log2-FC arb/cor	p-value arb/cor	logFC GiMyc_Control	p GiMyc_Control	FDR p GiMyc_Control
A17-----------MTR-5g076900	MTR_5g076900	Medtr5g076900	Mtr.15957.1.S1_at	MtrunA17_Chr5g0433801	607.434	16.4528	3.38732	1.38e-67	5.89e-64	1.4	0.2411	6.1	0.0021	8.98	0	0
A17-----------MTR-8g012835	MTR_8g012835	Medtr8g012835	Mtr.7210.1.S1_at	MtrunA17_Chr8g0339721	446.164	15.9638	3.35837	7.83e-59	1.95e-55	6.35	0.0017	9.27	0.0003	9.32	0	0
A17-----------MTR-7g068600	MTR_7g068600	Medtr7g068600	Mtr.8863.1.S1_at	MtrunA17_Chr7g0242521	324.198	15.4483	3.28108	4.95e-59	1.35e-55	8.15	0.0001	9.22	0.0001	9.9	0	0
A17-----------MTR-0100s0150	MTR_0100s0150	Medtr0100s0150	Mtr.35424.1.S1_at	MtrunA17_Chr1R0123590|MtrunA17_Chr1g0173431	318.863	15.4247	3.31579	1.09e-53	1.82e-50	7.7	0	9.34	0	9.56	0	0
A17-----------MTR-4g052770	MTR_4g052770	Medtr4g052770	Mtr.12500.1.S1_at	MtrunA17_Chr4g0026191	284.584	15.2531	3.30927	2.06e-50	2.8e-47	5.11	0.0007	7.94	0.0001	7.94	0	0
A17-----------MTR-8g035880	MTR_8g035880	Medtr8g035880	Mtr.37026.1.S1_at	MtrunA17_Chr8g0351481	127.467	13.9956	3.19724	5.78e-44	5.41e-41	2.3	0.0052	5.46	0.0001	7.36	0	0
A17-----------MTR-2g086630	MTR_2g086630	Medtr2g086630	Mtr.40544.1.S1_at	MtrunA17_Chr2g0321591	125.04	13.9618	3.18309	2.05e-44	1.98e-41	6.25	0.0002	8.71	0	10.11	0	0
A17-----------MTR-5g035650	MTR_5g035650	Medtr5g035650	Mtr.7229.1.S1_at		107.317	13.729	3.17322	3.08e-42	2.49e-39	7.06	0	9.12	0	8.82	0	0
A17-----------MTR-3g014820	MTR_3g014820	Medtr3g014820	Mtr.23647.1.S1_s_at	MtrunA17_Chr3g0082641	109.434	13.727	3.17145	7.7e-43	6.98e-40	6.35	0.0002	7.98	0.0001	9.4	0	0
A17-----------MTR-1g028600	MTR_1g028600	Medtr1g028600	Mtr.43062.1.S1_at	MtrunA17_Chr1g0158991	91.1121	13.4459	3.15467	3.33e-37	1.72e-34	4.97	0.0024	7.36	0.0004	10.02	0	0
A17-----------MTR-5g035640	MTR_5g035640	Medtr5g035640	Mtr.7475.1.S1_at		447.996	13.3526	1.33897	6.65e-62	2.21e-58	7.15	0	9.59	0	9.34	0	0
A17-----------MTR-3g079570	MTR_3g079570	Medtr3g079570	Mtr.40286.1.S1_at	MtrunA17_Chr3g0118841	72.2771	13.0972	3.11155	1.15e-39	7.5e-37	4.05	0.0195	7.3	0.0016	9.04	0	0
A17-----------MTR-4g076150	MTR_4g076150	Medtr4g076150	Mtr.11720.1.S1_at	MtrunA17_Chr4g0038861	69.9252	13.0591	3.09985	7.58e-42	5.97e-39	6.29	0.0002	8.42	0	6.1	0	0
A17-----------MTR-7g086220	MTR_7g086220	Medtr7g086220	Mtr.15632.1.S1_at	MtrunA17_Chr7g0253731	67.3029	12.985	3.10787	3.31e-37	1.72e-34	1.92	0.0488	6.17	0.0004	9.05	0	0
A17-----------MTR-2g017750	MTR_2g017750	Medtr2g017750	Mtr.36985.1.S1_s_at	MtrunA17_Chr2g0284701	66.7783	12.965	3.10843	7.72e-36	3.61e-33	4.66	0.0079	8.6	0.0005	7.89	0	0
A17-----------MTR-7g086160	MTR_7g086160	Medtr7g086160	Mtr.15627.1.S1_at	MtrunA17_Chr7g0253681|MtrunA17_Chr7R0253600	63.1808	12.8707	3.10006	8.08e-36	3.72e-33	5.41	0.0002	7.34	0.0001	9.12	0	0
A17-----------MTR-2g030855	MTR_2g030855	Medtr2g030855	Mtr.38950.1.S1_at	MtrunA17_Chr2g0292831|MtrunA17_Chr2R0057230	50.9902	12.5489	3.05111	1.61e-38	9.8e-36	4.86	0.0008	5.09	0.0007	8.48	0	0
A17-----------MTR-2g098490	MTR_2g098490	Medtr2g098490	Mtr.35719.1.S1_at	MtrunA17_Chr2g0329161	47.4714	12.4549	3.04531	1.65e-37	9.14e-35	5.88	0.0035	8.21	0.0007	9.12	0	0
A17-----------MTR-5g031100	MTR_5g031100	Medtr5g031100	Mtr.37775.1.S1_at	MtrunA17_Chr5g0411741	41.8769	12.2224	3.03991	2.14e-31	6.48e-29	2.62	0.0029	6.92	0	8.34	0	0
A17-----------MTR-6g073040	MTR_6g073040	Medtr6g073040	Mtr.41728.1.S1_at	MtrunA17_Chr6g0479971	37.8885	12.0639	3.01287	2.51e-34	1.01e-31	3.73	0.0011	6.72	0.0001	8.67	0	0
A17-----------MTR-8g461690	MTR_8g461690	Medtr8g461690	Mtr.35686.1.S1_at		34.688	11.9315	3.00316	4.79e-32	1.54e-29	1.67	0.0185	4.6	0.0002	7.24	0	0
A17-----------MTR-4g091020	MTR_4g091020	Medtr4g091020	Mtr.4380.1.S1_at	MtrunA17_Chr4g0048211	33.0681	11.8616	3.00002	8.44e-32	2.66e-29	3.79	0.0005	7.03	0	8.15	0	0
A17-----------MTR-4g104020	MTR_4g104020	Medtr4g104020	Mtr.36004.1.S1_at	MtrunA17_Chr4g0057891	29.072	11.6888	2.97622	1.04e-31	3.23e-29	5.55	0.0001	7.75	0	6.69	0	0
A17-----------MTR-8g087780	MTR_8g087780	Medtr8g087780	Mtr.17764.1.S1_at	MtrunA17_Chr8g0379971	28.079	11.6157	2.98677	1.8e-28	4.41e-26	0.94	0.1011	7.02	0	5.52	0	0
A17-----------MTR-4g091010	MTR_4g091010	Medtr4g091010	Mtr.37028.1.S1_at	MtrunA17_Chr4g0048191	29.8762	11.596	2.97302	1.66e-30	4.82e-28	5.93	0.0004	7.6	0.0001	8.91	0	0
A17-----------MTR-8g012805	MTR_8g012805	Medtr8g012805	Mtr.35854.1.S1_at		132.737	11.566	1.32808	7.74e-46	8.58e-43	3.58	0.0027	6.37	0.0002	7.6	0	0
A17-----------MTR-8g074560	MTR_8g074560	Medtr8g074560	Mtr.29623.1.S1_at	MtrunA17_Chr8g0370951	27.2183	11.5468	2.97408	2.79e-29	7.52e-27	6.06	0.0006	8.4	0.0001	9.1	0	0
A17-----------MTR-4g047610	MTR_4g047610	Medtr4g047610	Mtr.27782.1.S1_at	MtrunA17_Chr4g0024411	24.3828	11.3872	2.9571	9.88e-29	2.46e-26	-0.18	0.8062	2.56	0.0138	9.28	0	0
A17-----------MTR-4g118000	MTR_4g118000	Medtr4g118000	Mtr.9007.1.S1_at	MtrunA17_Chr4g0066281	22.9857	11.3069	2.95177	1.07e-27	2.39e-25	4.74	0.0013	7.16	0.0002	8.92	0	0
A17-----------MTR-1g040500	MTR_1g040500	Medtr1g040500	Mtr.11226.1.S1_at	MtrunA17_Chr1g0170421	22.3996	11.2544	2.93738	8.47e-29	2.17e-26	5.57	0.0005	8.17	0.0001	7.33	0	0
A17-----------MTR-5g031090	MTR_5g031090	Medtr5g031090	Mtr.40214.1.S1_at	MtrunA17_Chr5g0411731	21.3686	11.166	2.93291	1.02e-27	2.29e-25	1.32	0.0501	5.2	0.0001	8.67	0	0
A17-----------MTR-4g079800	MTR_4g079800	Medtr4g079800	Mtr.45750.1.S1_at	MtrunA17_Chr4g0041081	20.8628	11.1255	2.94693	5.14e-25	8.63e-23	2.24	0.0908	5.15	0.0047	8.21	0	0
A17-----------MTR-3g008010	MTR_3g008010	Medtr3g008010	Mtr.29993.1.S1_at	MtrunA17_Chr3g0078841	18.8277	10.9429	2.94319	1.59e-22	2.02e-20	5.48	0.0032	7.75	0.0007	5.88	0	0
A17-----------MTR-7g081050	MTR_7g081050	Medtr7g081050	Mtr.42086.1.S1_at	MtrunA17_Chr7g0250081	17.7162	10.8255	2.90055	5.1e-26	9.85e-24	6.33	0	7.31	0	8.21	0	0
A17-----------MTR-4g077180	MTR_4g077180	Medtr4g077180	Mtr.35447.1.S1_at	MtrunA17_Chr4g0039371	203.264	10.733	0.84852	2.19e-53	3.45e-50	6.86	0.0002	8.79	0	9.95	0	0
A17-----------MTR-1g079120	MTR_1g079120	Medtr1g079120	Mtr.31234.1.S1_at	MtrunA17_Chr1g0189561	14.7615	10.5935	2.87555	4.11e-25	6.98e-23	2.87	0.0002	4.9	0	7.06	0	0
A17-----------MTR-8g059790	MTR_8g059790	Medtr8g059790	Mtr.16454.1.S1_at	MtrunA17_Chr8g0359161	66.7285	10.5532	1.32486	3e-37	1.61e-34	4.26	0.0112	6.87	0.0014	9.71	0	0
A17-----------MTR-3g081140	MTR_3g081140	Medtr3g081140	Mtr.32033.1.S1_at	MtrunA17_Chr3g0120081	159.879	10.4562	0.826248	3.61e-53	5.4e-50	6.68	0	8.79	0	6.75	0	0
A17-----------MTR-1g105120	MTR_1g105120	Medtr1g105120	Mtr.37021.1.S1_at	MtrunA17_Chr1g0177331|MtrunA17_Chr1g0177341	14.2947	10.4089	2.90201	2.36e-19	1.85e-17	3.08	0.0069	5.88	0.0004	9.5	0	0
A17-----------MTR-4g079470	MTR_4g079470	Medtr4g079470	Mtr.19069.1.S1_s_at	MtrunA17_Chr4g0040881	13.2346	10.3827	2.89113	6.91e-20	6e-18	2.66	0.1229	5.48	0.0121	8.93	0	0
A17-----------MTR-3g079190	MTR_3g079190	Medtr3g079190	Mtr.45759.1.S1_at	MtrunA17_Chr3g0118451	12.7608	10.3705	2.86835	5.24e-22	6.27e-20	4	0.0027	7.14	0.0002	8.59	0	0
A17-----------MTR-8g091690	MTR_8g091690	Medtr8g091690	Mtr.12170.1.S1_at	MtrunA17_Chr8g0382901	11.8053	10.2519	2.85566	1.33e-21	1.5e-19	2.33	0.0487	5.1	0.0023	6.74	0	0
A17-----------MTR-5g075520	MTR_5g075520	Medtr5g075520	Mtr.29786.1.S1_at	MtrunA17_Chr5g0432791	133.095	10.1222	0.8436	4.02e-48	5.01e-45	7.53	0.0001	9.36	0	10.33	0	0
A17-----------MTR-5g063930	MTR_5g063930	Medtr5g063930	Mtr.7596.1.S1_at	MtrunA17_Chr5g0426131	11.1002	10.087	2.86245	1.18e-18	8.47e-17	0.91	0.0425	2.51	0.0006	7.09	0	0
A17-----------MTR-5g022560	MTR_5g022560	Medtr5g022560	Mtr.8512.1.S1_at	MtrunA17_Chr5g0405751	43.0055	9.91889	1.31741	6.2e-33	2.11e-30	4.2	0.0175	6.23	0.0035	9.56	0	0
A17-----------MTR-8g068030	MTR_8g068030	Medtr8g068030	Mtr.45648.1.S1_at	MtrunA17_Chr8g0367051	111.136	9.91139	0.870088	3.07e-42	2.49e-39	0.74	0.0397	3.03	0.0001	9.02	0	0
A17-----------MTR-7g066070	MTR_7g066070	Medtr7g066070	Mtr.37110.1.S1_at	MtrunA17_Chr7g0240831	67.5306	9.73973	1.03002	5.01e-35	2.17e-32	6.5	0	9.21	0	7.32	0	0
A17-----------MTR-5g031030	MTR_5g031030	Medtr5g031030	Mtr.15653.1.S1_at	MtrunA17_Chr5g0411721	97.4479	9.6436	0.863532	1.45e-41	1.08e-38	1.92	0.0051	5.81	0	8.01	0	0
A17-----------MTR-8g031120	MTR_8g031120	Medtr8g031120	Mtr.28097.1.S1_at	MtrunA17_Chr8g0349101	9.25138	9.61277	2.80707	2.05e-17	1.17e-15	4	0.0135	4.44	0.0089	6.44	0	0
A17-----------MTR-4g080700	MTR_4g080700	Medtr4g080700	Mtr.43786.1.S1_at	MtrunA17_Chr4g0041481	8.39523	9.60372	2.83173	1.31e-15	5.7e-14	1.59	0.0025	4.89	0	8.15	0	0
A17-----------MTR-3g090540	MTR_3g090540	Medtr3g090540	Mtr.24340.1.S1_at	MtrunA17_Chr3g0126111	8.32137	9.55279	2.76982	9.57e-20	8.02e-18	0.36	0.2525	1.06	0.0127	5.69	0	0
A17-----------MTR-7g012340	MTR_7g012340	Medtr7g012340	Mtr.12579.1.S1_at	MtrunA17_Chr7g0218591	7.23091	9.39738	2.77672	3.21e-17	1.77e-15	2.33	0.0996	4.83	0.0085	7.54	0	0
A17-----------MTR-4g005270	MTR_4g005270	Medtr4g005270	Mtr.31948.1.S1_at		7.49108	9.33587	2.75798	6.6e-18	4.12e-16	4.72	0.0005	6.58	0.0001	5.21	0	0
A17-----------MTR-7g062020	MTR_7g062020	Medtr7g062020	Mtr.36022.1.S1_at	MtrunA17_Chr7g0238831|MtrunA17_Chr7g0238841	5.93966	9.14533	2.73693	3.37e-17	1.84e-15	-0.02	0.9796	5.19	0.0014	1.54	0	0
A17-----------MTR-8g012850	MTR_8g012850	Medtr8g012850	Mtr.35663.1.S1_at	MtrunA17_Chr8g0339731	6.03026	9.08483	2.73681	1.43e-16	7.09e-15	5.33	0.0012	7.44	0.0003	8.79	0	0
A17-----------MTR-8g012885	MTR_8g012885	Medtr8g012885	Mtr.31214.1.S1_s_at	MtrunA17_Chr8g0339751	5.46479	8.9683	2.73788	3.6e-15	1.43e-13	0.44	0.5202	3.64	0.0022	7.19	0	0
A17-----------MTR-4g102310	MTR_4g102310	Medtr4g102310	Mtr.38814.1.S1_at	MtrunA17_Chr4g0057001	38.6815	8.93722	1.00982	4.36e-31	1.29e-28	4.48	0.0004	7.47	0	9.3	0	0
A17-----------MTR-2g091215	MTR_2g091215	Medtr2g091215	Msa.2729.1.S1_s_at	MtrunA17_Chr2g0325571|MtrunA17_Chr2R0260920	637.856	8.84805	0.310349	8.85e-180	2.65e-175	7.43	0	9.09	0	7.27	0	0
A17-----------MTR-5g031120	MTR_5g031120	Medtr5g031120	Mtr.8304.1.S1_at	MtrunA17_Chr5g0411751|MtrunA17_Chr5R0063770	35.0406	8.77936	1.00294	1.38e-30	4.04e-28	2.3	0.0002	5.66	0	6.7	0	0
A17-----------MTR-5g011340	MTR_5g011340	Medtr5g011340	Mtr.9176.1.S1_at		48.317	8.66943	0.826253	8.76e-37	4.44e-34	2.17	0.0403	4.75	0.0017	7.97	0	0
A17-----------MTR-8g103233	MTR_8g103233	Medtr8g103233	Mtr.12141.1.S1_at	MtrunA17_Chr8g0390331	4.2842	8.54298	2.68644	4.53e-14	1.52e-12	1.15	0.2834	3.36	0.0166	4.66	0	0
A17-----------MTR-7g089730	MTR_7g089730	Medtr7g089730	Mtr.49016.1.S1_at	MtrunA17_Chr7g0256161	4.3911	8.53181	2.68312	3.64e-14	1.24e-12	1.17	0.1597	3.01	0.0079	6.74	0	0
A17-----------MTR-1g075550	MTR_1g075550	Medtr1g075550	Mtr.25607.1.S1_s_at	MtrunA17_Chr1g0187341	42.0071	8.48824	0.818984	4.3e-36	2.04e-33	0.52	0.5488	3.11	0.0116	6.35	0	0
A17-----------MTR-1g109110	MTR_1g109110	Medtr1g109110	Mtr.35910.1.S1_at	MtrunA17_Chr1g0208941	39.8401	8.45738	0.912823	2.09e-27	4.6e-25	1.85	0.0213	3.28	0.002	6.88	0	0
A17-----------MTR-2g081630	MTR_2g081630	Medtr2g081630	Mtr.16863.1.S1_at	MtrunA17_Chr2g0318921	3.86512	8.40496	2.70838	8.44e-12	1.98e-10	7.74	0	8.89	0	2.36	0	0
A17-----------MTR-3g014500	MTR_3g014500	Medtr3g014500	Mtr.4247.1.S1_at		4.46205	8.3809	2.67041	1.71e-13	5.27e-12	3.33	0.0262	6.44	0.0017	5.83	0	0
A17-----------MTR-5g045470	MTR_5g045470	Medtr5g045470	Mtr.35511.1.S1_at	MtrunA17_Chr5g0419531	316.786	8.36027	0.346746	3.04e-132	4.54e-128	5.62	0.0006	7.16	0.0002	5.91	0	0
A17-----------MTR-5g031160	MTR_5g031160	Medtr5g031160	Mtr.1489.1.S1_at	MtrunA17_Chr5g0411771|MtrunA17_Chr5R0063910	47.1815	8.34154	0.76937	1.36e-33	5.04e-31	2.11	0.0753	5.04	0.0029	8.34	0	0
A17-----------MTR-6g014040	MTR_6g014040	Medtr6g014040	Mtr.24556.1.S1_at	MtrunA17_Chr6g0454191	3.90001	8.27745	2.75717	1.48e-09	2.34e-08	2.74	0.0002	6.12	0	5.42	0	0
A17-----------MTR-8g022270	MTR_8g022270	Medtr8g022270	Mtr.46524.1.S1_at	MtrunA17_Chr8g0344651	66.2067	8.22626	0.607974	5.79e-46	6.66e-43	4.24	0.0069	6.11	0.0014	6.69	0	0
A17-----------MTR-2g081600	MTR_2g081600	Medtr2g081600	Mtr.51511.1.S1_at	MtrunA17_Chr2g0318881	12.5938	8.12009	1.3045	1.37e-21	1.53e-19	6.47	0.0017	8.2	0.0006	7.34	0	0
A17-----------MTR-1g076830	MTR_1g076830	Medtr1g076830	Mtr.36989.1.S1_at	MtrunA17_Chr1g0188271	21.4479	8.1047	0.995727	1.69e-26	3.45e-24	2.78	0.0019	5.69	0.0001	7.23	0	0
A17-----------MTR-1g081625	MTR_1g081625	Medtr1g081625	Mtr.37281.1.S1_at	MtrunA17_Chr1g0191061	3.29624	8.06154	2.67733	1.12e-10	2.11e-09	0.67	0.4289	3.34	0.0073	7.87	0	0
A17-----------MTR-5g044000	MTR_5g044000	Medtr5g044000	Mtr.25688.1.S1_at	MtrunA17_Chr5g0418871	2.97782	8.03389	2.65058	1.89e-11	4.16e-10					6.34	0	0
A17-----------MTR-5g033070	MTR_5g033070	Medtr5g033070	Mtr.21799.1.S1_at	MtrunA17_Chr5g0412731	3.10778	8.03375	2.63382	3.16e-12	7.87e-11	0.41	0.47	2.46	0.0052	4.82	0	0
A17-----------MTR-7g076960	MTR_7g076960	Medtr7g076960	Mtr.16295.1.S1_at	MtrunA17_Chr7g0247321	3.30877	8.01391	2.66803	1.05e-10	1.98e-09	2.26	0.0117	3.38	0.0021	6.24	0	0
A17-----------MTR-3g011730	MTR_3g011730	Medtr3g011730	Mtr.3189.1.S1_at	MtrunA17_Chr3g0080901	37.8121	7.92945	0.735915	4.19e-34	1.65e-31	3.95	0.0123	6.47	0.0015	1.67	0	0.006
A17-----------MTR-3g079630	MTR_3g079630	Medtr3g079630		MtrunA17_Chr3g0118891	2.92726	7.86301	2.69256	3.97e-09	5.89e-08					#N/A	#N/A	#N/A
A17-----------MTR-7g102840	MTR_7g102840	Medtr7g102840	Mtr.35987.1.S1_s_at	MtrunA17_Chr7g0264821	10.4541	7.84227	1.30527	6.92e-20	6e-18	4.64	0.0001	6.11	0	6.3	0	0
A17-----------MTR-4g005230	MTR_4g005230	Medtr4g005230	Mtr.18631.1.S1_at		2.73503	7.78287	2.61745	5.79e-11	1.15e-09	0.92	0.0964	5.15	0.0001	6.53	0	0
A17-----------MTR-5g011260	MTR_5g011260	Medtr5g011260	Mtr.38828.1.S1_at		24.2092	7.67422	0.836873	2.65e-28	6.38e-26	4.28	0.0013	6.64	0.0002	8.99	0	0
A17-----------MTR-8g087810	MTR_8g087810	Medtr8g087810	Mtr.46057.1.S1_at	MtrunA17_Chr8g0379991	3.14775	7.62231	2.63744	1.84e-09	2.88e-08	0.41	0.3405	4.36	0.0001	4.55	0	0
A17-----------MTR-6g051840	MTR_6g051840	Medtr6g051840	Mtr.22389.1.S1_at		2.39617	7.55616	2.60699	7.92e-10	1.31e-08	0.47	0.1589	4.63	0	3.97	0	0
A17-----------MTR-2g031270	MTR_2g031270	Medtr2g031270	Mtr.35652.1.S1_at	MtrunA17_Chr2g0292901|MtrunA17_Chr2R0057600	29.6748	7.32998	0.65601	3.1e-33	1.12e-30	6.26	0.0002	7.39	0.0001	7	0	0
A17-----------MTR-1g014160	MTR_1g014160	Medtr1g014160	Mtr.48932.1.S1_at		1.97723	7.152	2.58932	3.55e-08	4.44e-07	0.43	0.6629	4.84	0.0033	4.4	0	0
A17-----------MTR-2g086640	MTR_2g086640	Medtr2g086640	Mtr.10657.1.S1_at	MtrunA17_Chr2g0321601	2.1085	7.14078	2.55561	5.73e-09	8.28e-08	1.89	0.0203	4.72	0.0004	7.87	0	0
A17-----------MTR-3g111900	MTR_3g111900	Medtr3g111900	Mtr.31227.1.S1_at	MtrunA17_Chr3g0141621	2.52516	7.09074	2.66202	6.88e-07	6.77e-06	4.82	0.0047	7.4	0.0007	3.82	0	0
A17-----------MTR-6g079630	MTR_6g079630	Medtr6g079630	Mtr.12881.1.S1_at	MtrunA17_Chr6g0481561	22.7504	7.05377	0.806998	2.38e-23	3.45e-21	3.09	0.0176	5.07	0.0022	6.99	0	0
A17-----------MTR-7g077050	MTR_7g077050	Medtr7g077050	Mtr.48947.1.S1_x_at	MtrunA17_Chr7g0247391	1.67029	6.98602	2.56635	6.68e-08	8e-07	1.97	0.0228	5.56	0.0002	7.19	0	0
A17-----------MTR-7g076770	MTR_7g076770	Medtr7g076770	Mtr.14715.1.S1_at	MtrunA17_Chr7g0247161	1.69495	6.95576	2.5857	2.06e-07	2.23e-06	1.49	0.2505	4.24	0.0135	5.98	0	0
A17-----------MTR-3g089125	MTR_3g089125	Medtr3g089125	Mtr.42041.1.S1_at	MtrunA17_Chr3g0125861	13.3295	6.76427	0.840763	5.34e-22	6.37e-20	1.66	0.0802	4.49	0.0018	5.93	0	0
A17-----------MTR-7g098040	MTR_7g098040	Medtr7g098040	Mtr.37112.1.S1_at	MtrunA17_Chr7g0261661	8.57209	6.64757	0.98203	1.77e-18	1.22e-16	1.99	0.0319	4.68	0.0009	3.64	0	0
A17-----------MTR-7g076665	MTR_7g076665	Medtr7g076665	Mtr.20645.1.S1_at	MtrunA17_Chr7g0247041	4.35982	6.53238	1.30814	3.59e-13	1.05e-11	1.47	0.2814	4.22	0.0176	6.07	0	0
A17-----------MTR-7g077010	MTR_7g077010	Medtr7g077010	Mtr.48957.1.S1_at	MtrunA17_Chr7R0232720|MtrunA17_Chr7g0247351	1.31641	6.50032	2.57718	5.33e-06	4.38e-05	1.15	0.2898	3.94	0.0094	7.63	0	0
A17-----------MTR-7g085200	MTR_7g085200	Medtr7g085200	Mtr.19547.1.S1_s_at	MtrunA17_Chr7g0252921	7.97662	6.43282	1.02942	1.99e-15	8.25e-14	3.84	0.027	5	0.0098	2.37	0	0.002
A17-----------MTR-7g076920	MTR_7g076920	Medtr7g076920	Mtr.16297.1.S1_x_at	MtrunA17_Chr7g0247291|MtrunA17_Chr7R0232540	26.8867	6.35225	0.774787	5.6e-19	4.11e-17	4.59	0.0318	7.3	0.0052	7.3	0	0
A17-----------MTR-5g075400	MTR_5g075400	Medtr5g075400	Mtr.43814.1.S1_s_at	MtrunA17_Chr5g0432711	56.5507	6.29464	0.420797	1.66e-51	2.37e-48	4.4	0.0049	6.28	0.001	5.13	0	0
A17-----------MTR-7g115050	MTR_7g115050	Medtr7g115050	Mtr.4243.1.S1_at	MtrunA17_Chr7g0274111	3.85158	6.10585	1.35118	9.78e-11	1.86e-09	0.3	0.5909	4.72	0.0003	4.45	0	0
A17-----------MTR-4g131180	MTR_4g131180	Medtr4g131180	Msa.1349.1.S1_at	MtrunA17_Chr4g0074171	35.3852	6.06001	0.434237	5.86e-45	6.05e-42	5.44	0.0015	8.06	0.0002	1.93	0	0.001
A17-----------MTR-6g091960	MTR_6g091960	Medtr6g091960	Mtr.20257.1.S1_at	MtrunA17_Chr6g0488211	1.2464	6.03815	2.56213	4.33e-05	0.00029168	-0.35	0.4881	1.27	0.0393	3.78	0	0
A17-----------MTR-8g068050	MTR_8g068050	Medtr8g068050	Mtr.45646.1.S1_at	MtrunA17_Chr8g0367071	16.1957	5.97403	0.584775	5e-26	9.77e-24	1.59	0.0218	3.62	0.0006	2.55	0	0
A17-----------MTR-7g116650	MTR_7g116650	Medtr7g116650	Mtr.20292.1.S1_at	MtrunA17_Chr7g0275121	11.539	5.95017	0.699355	5.44e-20	4.81e-18	4.82	0.0004	7.51	0	6.51	0	0
A17-----------MTR-5g020810	MTR_5g020810	Medtr5g020810	Mtr.25516.1.S1_at	MtrunA17_Chr5g0404521	5.37504	5.92631	0.992767	2.27e-14	7.94e-13	2.19	0.0987	3.86	0.0158	5.67	0	0
A17-----------MTR-3g118160	MTR_3g118160	Medtr3g118160	Mtr.6885.1.S1_at	MtrunA17_Chr3g0145801	33.9195	5.88021	0.436562	2.22e-42	1.89e-39	0.22	0.6289	1.73	0.0093	5.54	0	0
A17-----------MTR-3g107650	MTR_3g107650	Medtr3g107650	Mtr.49957.1.S1_at	MtrunA17_Chr3g0138051	6.21232	5.6477	0.842962	1.36e-15	5.87e-14	-0.2	0.6235	1.66	0.0075	6.58	0	0
A17-----------MTR-5g023170	MTR_5g023170	Medtr5g023170	Mtr.10642.1.S1_at	MtrunA17_Chr5g0406281	49.7696	5.54666	0.399587	8.52e-43	7.5e-40	5.36	0.0005	6.65	0.0002	3.41	0	0
A17-----------MTR-3g093270	MTR_3g093270	Medtr3g093270	Mtr.52182.1.S1_at		25.8364	5.33973	0.413554	1.02e-38	6.38e-36	5.5	0.0003	6.23	0.0002	4.73	0	0
A17-----------MTR-3g107393	MTR_3g107393	Medtr3g107393	Mtr.24353.1.S1_at	MtrunA17_Chr3g0137851	8.36038	5.33428	0.687462	3.16e-17	1.75e-15	2.59	0.0532	4.51	0.0069	2.4	0	0.002
A17-----------MTR-8g012875	MTR_8g012875	Medtr8g012875	Mtr.3215.1.S1_at	MtrunA17_Chr8g0339741|MtrunA17_Chr8R0018880	1.63578	5.27174	3.31159	0.00639032	0.0234322	3.4	0.0101	4.85	0.0022	4.33	0	0
A17-----------MTR-4g036300	MTR_4g036300	Medtr4g036300	Mtr.48962.1.S1_x_at	MtrunA17_Chr4g0015071	0.94637	5.17306	2.73541	0.00273433	0.0113725	2.95	0.0717	5.54	0.0077	9.06	0	0
A17-----------MTR-3g036335	MTR_3g036335	Medtr3g036335	Mtr.17739.1.S1_at	MtrunA17_Chr3g0091221	1.05283	5.05062	3.17853	0.00937296	0.0321582	0.57	0.3265	2.62	0.0039	5.51	0	0
A17-----------MTR-3g098650	MTR_3g098650	Medtr3g098650	Mtr.40569.1.S1_at	MtrunA17_Chr3g0131651	20.8749	5.02474	0.497548	2.24e-26	4.48e-24	2.04	0.015	4.01	0.0008	5.78	0	0
A17-----------MTR-5g010590	MTR_5g010590	Medtr5g010590	Mtr.11696.1.S1_at	MtrunA17_Chr5g0397781	110.509	4.87837	0.290788	2.35e-65	8.8e-62	3.14	0.0085	4.62	0.0016	4.01	0	0
A17-----------MTR-4g053630	MTR_4g053630	Medtr4g053630	Mtr.1358.1.S1_at	MtrunA17_Chr4g0026641	67.3257	4.80926	0.304408	4.67e-57	1.08e-53	3.61	0.0031	4.68	0.001	2.29	0	0.003
A17-----------MTR-4g102400	MTR_4g102400	Medtr4g102400	Mtr.13963.1.S1_at	MtrunA17_Chr4g0057061	47.6549	4.76457	0.312101	5.55e-55	1.11e-51	1.07	0.0053	3.99	0	4.46	0	0
A17-----------MTR-8g036050	MTR_8g036050	Medtr8g036050	Mtr.36001.1.S1_at	MtrunA17_Chr8g0351641	33.5321	4.68189	0.464858	5.42e-26	1.04e-23	4.01	0.0005	6.03	0.0001	4.94	0	0
A17-----------MTR-8g087710	MTR_8g087710	Medtr8g087710	Msa.1751.1.S1_at	MtrunA17_Chr8g0379901	163.029	4.63208	0.25366	7.9e-77	5.91e-73	4.36	0.0126	6.71	0.002	5.1	0	0
A17-----------MTR-1g017910	MTR_1g017910	Medtr1g017910	Mtr.15548.1.S1_at	MtrunA17_Chr1g0152401	9.70014	4.54792	0.541835	1.33e-17	7.93e-16	4.24	0.0013	6.43	0.0002	2.9	0	0
A17-----------MTR-2g072260	MTR_2g072260	Medtr2g072260	Mtr.8479.1.S1_at	MtrunA17_Chr2g0313761	14.2229	4.54458	0.436366	1.98e-26	3.97e-24	2.01	0.0018	5.4	0	4.98	0	0
A17-----------MTR-2g037790	MTR_2g037790	Medtr2g037790	Mtr.21098.1.S1_at	MtrunA17_Chr2g0298571	3.73631	4.52187	1.07046	2.94e-07	3.07e-06	0.76	0.1169	2.35	0.002	4.06	0	0
A17-----------MTR-4g011250	MTR_4g011250	Medtr4g011250	Mtr.12327.1.S1_at	MtrunA17_Chr4g0003741	6.53046	4.43024	0.698595	7.82e-11	1.51e-09	3.08	0.0096	1.32	0.1452	1.24	0.121	0.465
A17-----------MTR-6g012980	MTR_6g012980	Medtr6g012980	Mtr.1591.1.S1_s_at	MtrunA17_Chr6g0453671	3.87202	4.39279	0.729425	6.54e-11	1.28e-09	2.03	0.1195	5.18	0.0048	3.95	0	0
A17-----------MTR-2g012790	MTR_2g012790	Medtr2g012790	Mtr.45051.1.S1_at	MtrunA17_Chr2g0281551	23.9973	4.39102	0.49609	3.05e-20	2.75e-18	2.57	0.0038	4.64	0.0002	3.85	0	0
A17-----------MTR-5g018610	MTR_5g018610	Medtr5g018610	Mtr.29593.1.S1_at	MtrunA17_Chr5g0403091	140.004	4.38754	0.311736	6.14e-45	6.13e-42	2.92	0.0031	5.04	0.0002	5.49	0	0
A17-----------MTR-2g437880	MTR_2g437880	Medtr2g437880	Mtr.12632.1.S1_at	MtrunA17_Chr2g0296661	7.43245	3.96699	0.529906	9.09e-15	3.37e-13	1.27	0.0846	2.72	0.0057	3.44	0	0
A17-----------MTR-4g088760	MTR_4g088760	Medtr4g088760	Mtr.8667.1.S1_at	MtrunA17_Chr4g0047221	1.18196	3.8991	1.57872	0.00057627	0.00294495	2.12	0.0271	2.3	0.02	1.12	0.016	0.145
A17-----------MTR-5g043550	MTR_5g043550	Medtr5g043550	Mtr.36018.1.S1_at	MtrunA17_Chr5g0418461	7.2231	3.87473	0.733054	3.7e-08	4.61e-07	0.97	0.126	3.61	0.001	7.52	0	0
A17-----------MTR-0021s0370	MTR_0021s0370	Medtr0021s0370	Mtr.8707.1.S1_at	MtrunA17_Chr0c05g0492121	246.124	3.85372	0.206551	2.07e-78	2.06e-74	5.65	0.0005	7.84	0.0001	1.79	0	0
A17-----------MTR-1g115195	MTR_1g115195	Medtr1g115195	Mtr.37204.1.S1_at	MtrunA17_Chr1g0212301	33.2736	3.75344	0.434692	2.81e-19	2.16e-17	0.06	0.8828	2.26	0.0019	4.04	0	0
A17-----------MTR-4g037670	MTR_4g037670	Medtr4g037670	Mtr.9363.1.S1_at	MtrunA17_Chr4g0022251	17.0412	3.65209	0.33107	9.05e-29	2.27e-26	1.72	0.0364	4.84	0.0005	2.25	0	0
A17-----------MTR-7g100990	MTR_7g100990	Medtr7g100990	Mtr.49044.1.S1_at	MtrunA17_Chr7g0263931	7.36279	3.46418	0.470001	1.04e-14	3.82e-13	4.05	0.0003	6	0	5.42	0	0
A17-----------MTR-5g016320	MTR_5g016320	Medtr5g016320	Mtr.40263.1.S1_at	MtrunA17_Chr5g0401641	74.3486	3.38612	0.256516	7e-40	4.76e-37	3.46	0.0006	4.25	0.0002	3.9	0	0
A17-----------MTR-7g105560	MTR_7g105560	Medtr7g105560	Mtr.42519.1.S1_at	MtrunA17_Chr4g0044111|MtrunA17_Chr7g0266981	2.34431	3.34559	0.869472	6.91e-06	5.57e-05	0.03	0.9536	1.38	0.0231	2.36	0	0
A17-----------MTR-7g094760	MTR_7g094760	Medtr7g094760	Mtr.36016.1.S1_at	MtrunA17_Chr7g0259721	3.71237	3.32697	0.612413	8.42e-09	1.19e-07	2.51	0.0019	3.01	0.0008	5.19	0	0
A17-----------MTR-2g062560	MTR_2g062560	Medtr2g062560	Mtr.16760.1.S1_at	MtrunA17_Chr2g0309231	23.3837	3.31017	0.303211	1.71e-28	4.22e-26	1.94	0.02	4.41	0.0006	3.81	0	0
A17-----------MTR-6g043700	MTR_6g043700	Medtr6g043700	Mtr.36021.1.S1_at	MtrunA17_Chr6g0464461	11.6877	3.04507	0.646785	1.38e-07	1.55e-06	3.58	0.0015	6.46	0.0001	7.38	0	0
A17-----------MTR-2g062430	MTR_2g062430	Medtr2g062430	Mtr.16740.1.S1_at	MtrunA17_Chr2g0309191	5.30521	2.9808	0.471472	3.1e-11	6.48e-10	0.78	0.4131	5.57	0.0013	3.76	0	0
A17-----------MTR-8g059405	MTR_8g059405	Medtr8g059405	Mtr.35484.1.S1_at		4.96339	2.92449	0.479227	1.08e-10	2.05e-09	1.9	0.0172	5.18	0.0002	6.84	0	0
A17-----------MTR-4g068290	MTR_4g068290	Medtr4g068290	Mtr.31502.1.S1_at	MtrunA17_Chr4g0033931	6.49972	2.86663	0.451893	7.1e-11	1.38e-09	3.01	0.0441	6.52	0.0021	1.12	0.006	0.076
A17-----------MTR-3g083630	MTR_3g083630	Medtr3g083630	Mtr.31988.1.S1_at	MtrunA17_Chr3g0121311	68.2947	2.79953	0.29575	4.42e-22	5.32e-20	4.34	0.0103	5.4	0.0041	3.06	0	0
A17-----------MTR-8g075330	MTR_8g075330	Medtr8g075330	Mtr.32580.1.S1_at	MtrunA17_Chr8g0371581	35.8377	2.78359	0.26548	7.02e-26	1.32e-23	2.78	0.0089	4.53	0.001	4.12	0	0
A17-----------MTR-6g027840	MTR_6g027840	Medtr6g027840	Mtr.39050.1.S1_at	MtrunA17_Chr6g0461061	75.4164	2.72897	0.315526	5.95e-19	4.34e-17	3.02	0.0171	4.83	0.0024	4.89	0	0
A17-----------MTR-6g065460	MTR_6g065460	Medtr6g065460	Mtr.43322.1.S1_s_at	MtrunA17_Chr6g0477281	3.26866	2.54606	0.852282	0.00042873	0.00228013	4.56	0.0011	1.77	0.0493	1.2	0.037	0.246
A17-----------MTR-0011s0280	MTR_0011s0280	Medtr0011s0280	Mtr.37912.1.S1_at	MtrunA17_Chr2g0307121	92.5279	2.52117	0.199328	1.58e-37	8.94e-35	4.73	0.0009	6.52	0.0002	1.29	0	0.003
A17-----------MTR-8g069350	MTR_8g069350	Medtr8g069350	Mtr.41566.1.S1_at	MtrunA17_Chr8g0367901	6.05479	2.5152	0.57809	4.12e-06	3.47e-05	-0.74	0.0373	1.66	0.0014	3.02	0	0.001
A17-----------MTR-6g464840	MTR_6g464840	Medtr6g464840	Mtr.4046.1.S1_at	MtrunA17_Chr6g0474301	6.88115	2.44025	0.608796	1.64e-05	0.00012135	0.93	0.15	2.97	0.0027	2.81	0	0
A17-----------MTR-6g009260	MTR_6g009260	Medtr6g009260	Mtr.17352.1.S1_at	MtrunA17_Chr6g0452181	1.21484	2.40394	1.17679	0.00267117	0.0111548	0.66	0.1	1.57	0.0048	3.98	0	0
A17-----------MTR-8g068265	MTR_8g068265	Medtr8g068265	Mtr.43585.1.S1_at	MtrunA17_Chr8g0367181	51.4828	2.3547	0.242344	1.82e-23	2.68e-21	0.58	0.1607	2.13	0.0017	1.57	0	0
A17-----------MTR-3g078410	MTR_3g078410	Medtr3g078410	Mtr.32080.1.S1_at	MtrunA17_Chr3g0118041	8.40972	2.29943	0.369663	9.14e-11	1.75e-09	-0.51	0.3659	2.42	0.0049	1.58	0	0.007
A17-----------MTR-2g461970	MTR_2g461970	Medtr2g461970	Mtr.38546.1.S1_at	MtrunA17_Chr2g0308361	98.0354	2.17548	0.189856	1.71e-30	4.93e-28	0.68	0.3185	3.46	0.0023	2.94	0	0
A17-----------MTR-2g029910	MTR_2g029910	Medtr2g029910	Mtr.10373.1.S1_at	MtrunA17_Chr2g0292291	72.1953	2.12202	0.404404	3.14e-08	3.97e-07	1.62	0.0167	0.94	0.0977	1.21	0.001	0.014
A17-----------MTR-8g095040	MTR_8g095040	Medtr8g095040	Mtr.25576.1.S1_at	MtrunA17_Chr8g0385081	12.5854	2.11675	0.585516	4.08e-05	0.00027708	-0.17	0.7767	1.78	0.0228	1.11	0.002	0.029
A17-----------MTR-1g471050	MTR_1g471050	Medtr1g471050	Mtr.11343.1.S1_at	MtrunA17_Chr1g0184911	129.216	2.11147	0.221195	3.55e-22	4.3e-20	1.38	0.0178	3.62	0.0002	1.59	0	0.003
A17-----------MTR-4g478140	MTR_4g478140	Medtr4g478140	Mtr.35647.1.S1_at	MtrunA17_Chr4g0039941	137.734	2.07043	0.12786	3.09e-59	9.26e-56	1.29	0.1177	3.06	0.0064	1.42	0	0.005
A17-----------MTR-7g104360	MTR_7g104360	Medtr7g104360	Mtr.26297.1.S1_at	MtrunA17_Chr7g0266151	5.12645	2.01603	0.423248	6.72e-07	6.63e-06	3.68	0.0032	4.27	0.0017	3.01	0	0
A17-----------MTR-3g057980	MTR_3g057980	Medtr3g057980	Mtr.23217.1.S1_at	MtrunA17_Chr3g0101631	15.8893	2.01456	0.384407	3.01e-08	3.81e-07	1.39	0.1964	3.4	0.0143	3.26	0	0
A17-----------MTR-7g080180	MTR_7g080180	Medtr7g080180	Mtr.23876.1.S1_at	MtrunA17_Chr7g0249431	30.5421	1.99346	0.273818	6.36e-14	2.09e-12	1.36	0.0188	2.75	0.0009	2.92	0	0
A17-----------MTR-7g033325	MTR_7g033325	Medtr7g033325	Mtr.37883.1.S1_at	MtrunA17_Chr7g0227081	15.1147	1.94974	0.29124	9.63e-12	2.23e-10	1.2	0.0892	4.34	0.0006	1.97	0	0
A17-----------MTR-3g082200	MTR_3g082200	Medtr3g082200	Mtr.2296.1.S1_at	MtrunA17_Chr3g0120521	47.051	1.94285	0.779377	0.00200128	0.00868208	-0.08	0.7786	3.56	0	1.72	0.001	0.024
A17-----------MTR-4g097220	MTR_4g097220	Medtr4g097220	Mtr.47198.1.S1_s_at	MtrunA17_Chr4g0054191	17.1971	1.92654	0.3178	3.92e-10	6.73e-09	4.08	0.0128	5.4	0.004	3.06	0	0
A17-----------MTR-7g117280	MTR_7g117280	Medtr7g117280	Mtr.13800.1.S1_at	MtrunA17_Chr7g0275571	13.2808	1.86812	0.351722	4.21e-08	5.19e-07	2.82	0.0022	5.75	0.0001	3.28	0	0.001
A17-----------MTR-3g020970	MTR_3g020970	Medtr3g020970	Mtr.30156.1.S1_at	MtrunA17_Chr3g0085011	125.821	1.84307	0.29685	1.47e-10	2.71e-09	2.6	0.0005	4.14	0.0001	3	0	0
A17-----------MTR-6g015950	MTR_6g015950	Medtr6g015950	Mtr.45105.1.S1_at	MtrunA17_Chr6g0455481	74.313	1.77938	0.316433	4.64e-09	6.82e-08	3.12	0.0028	5.53	0.0002	2.99	0	0
A17-----------MTR-8g018650	MTR_8g018650	Medtr8g018650	Mtr.46870.1.S1_at	MtrunA17_Chr8g0343001	189.979	1.75985	0.247083	2.72e-13	8.15e-12	3.69	0.0167	3.93	0.0131	2.64	0	0
A17-----------MTR-5g026640	MTR_5g026640	Medtr5g026640	Mtr.32195.1.S1_at	MtrunA17_Chr5g0409141	30.5083	1.6889	0.275678	2.05e-10	3.67e-09	0.03	0.9562	1.84	0.0115	1.43	0	0.001
A17-----------MTR-3g462710	MTR_3g462710	Medtr3g462710	Mtr.27765.1.S1_at	MtrunA17_Chr3g0104011	53.2845	1.68814	0.164653	1.42e-25	2.57e-23	2.24	0.0006	4.11	0	1.9	0	0
A17-----------MTR-3g076630	MTR_3g076630	Medtr3g076630	Mtr.31871.1.S1_at	MtrunA17_Chr3g0116801	95.5044	1.65221	0.235268	7.32e-13	2.02e-11	1.65	0.0021	3.99	0	2.46	0	0
A17-----------MTR-5g009410	MTR_5g009410	Medtr5g009410	Mtr.37155.1.S1_at	MtrunA17_Chr5g0396741	103.131	1.55236	0.289616	2.58e-08	3.32e-07	1.51	0.0281	2.41	0.0044	1.71	0.001	0.018
A17-----------MTR-1g013150	MTR_1g013150	Medtr1g013150	Mtr.38714.1.S1_at	MtrunA17_Chr1g0149821	31.7863	1.53084	0.202731	1.41e-14	5.07e-13	1.02	0.0623	2.03	0.005	2.21	0	0
A17-----------MTR-6g015020	MTR_6g015020	Medtr6g015020	Mtr.25905.1.S1_s_at	MtrunA17_Chr6g0454551	176.93	1.51917	0.232839	2.77e-11	5.87e-10	2.37	0.0345	4.62	0.0024	2.02	0	0
A17-----------MTR-1g116000	MTR_1g116000	Medtr1g116000	Mtr.19649.1.S1_at	MtrunA17_Chr1g0213151	2.61203	1.49736	0.534764	0.00194652	0.00847399	0.46	0.4928	2.82	0.0061	2.45	0	0
A17-----------MTR-3g057910	MTR_3g057910	Medtr3g057910	Mtr.47491.1.S1_s_at	MtrunA17_Chr3g0101611	27.1431	1.4489	0.389385	6.73e-05	0.0004357	1.13	0.3359	3.54	0.0205	1.24	0	0.01
A17-----------MTR-4g121880	MTR_4g121880	Medtr4g121880	Mtr.41526.1.S1_at	MtrunA17_Chr4g0068201	92.524	1.44401	0.294252	3.73e-07	3.84e-06	0.84	0.1199	2.53	0.0023	1.47	0	0
A17-----------MTR-3g408340	MTR_3g408340	Medtr3g408340	Mtr.43715.1.S1_at	MtrunA17_Chr3g0079071	12.3986	1.42059	0.323195	5.24e-06	4.32e-05	1.91	0.1987	4.64	0.0153	1.65	0	0.002
A17-----------MTR-7g088350	MTR_7g088350	Medtr7g088350	Mtr.17320.1.S1_at	MtrunA17_Chr7g0255151	54.8007	1.34052	0.183247	1.12e-13	3.52e-12	-0.21	0.5859	1.04	0.0357	1.51	0	0.003
A17-----------MTR-3g085740	MTR_3g085740	Medtr3g085740	Msa.958.1.S1_at	MtrunA17_Chr3g0122901	218.555	1.31238	0.238716	1.69e-08	2.24e-07	0.97	0.0514	2.56	0.001	1.57	0	0
A17-----------MTR-7g053290	MTR_7g053290	Medtr7g053290	Mtr.43890.1.S1_at	MtrunA17_Chr7g0234681	115.05	1.29611	0.277682	1.41e-06	1.3e-05	0.76	0.0971	2.69	0.0007	1.89	0	0
A17-----------MTR-4g096690	MTR_4g096690	Medtr4g096690	Mtr.12584.1.S1_at	MtrunA17_Chr4g0052121	98.6263	1.28506	0.350765	0.00010415	0.00064721	3.35	0.0018	4.82	0.0003	1.88	0	0
A17-----------MTR-8g038210	MTR_8g038210	Medtr8g038210	Msa.1029.1.S1_at	MtrunA17_Chr8g0352611	91.0517	1.27025	0.229436	1.52e-08	2.04e-07	1.18	0.0771	3.74	0.0008	1.83	0	0
A17-----------MTR-5g005540	MTR_5g005540	Medtr5g005540	Mtr.14732.1.S1_at	MtrunA17_Chr5g0394031	10.4412	1.23139	0.323614	6.14e-05	0.00040079	3.27	0.0026	0.03	0.9657	1.38	0	0.007
A17-----------MTR-3g057970	MTR_3g057970	Medtr3g057970	Mtr.47492.1.S1_at	MtrunA17_Chr3g0101621	12.7873	1.21703	0.313299	3.46e-05	0.00023888	0.28	0.3137	3.27	0	1.73	0	0
A17-----------MTR-5g014370	MTR_5g014370	Medtr5g014370	Mtr.250.1.S1_at	MtrunA17_Chr5g0400551	21.3451	1.16821	0.246654	7.66e-07	7.45e-06	0.92	0.2305	3.14	0.0054	1.57	0	0.001
A17-----------MTR-8g024310	MTR_8g024310	Medtr8g024310	Mtr.8708.1.S1_at	MtrunA17_Chr8g0345911	229.712	1.16082	0.23314	3.24e-07	3.37e-06	0.66	0.2361	2.93	0.0018	1.01	0.001	0.013
A17-----------MTR-4g107720	MTR_4g107720	Medtr4g107720	Mtr.37437.1.S1_at	MtrunA17_Chr4g0060091	34.301	1.13016	0.218504	1.21e-07	1.38e-06	2.83	0.0337	4.66	0.0049	2.2	0	0
A17-----------MTR-4g134090	MTR_4g134090	Medtr4g134090	Msa.1311.1.S1_at	MtrunA17_Chr4g0076421	24.0756	1.04883	0.391619	0.00379979	0.0150284	1.33	0.0222	1.87	0.0059	1.39	0	0.012
A17-----------MTR-3g040370	MTR_3g040370	Medtr3g040370	Mtr.13689.1.S1_at	MtrunA17_Chr3g0092501	27.626	1.03927	0.20371	2.05e-07	2.21e-06	0.65	0.2175	3.32	0.0007	1.74	0	0
A17-----------MTR-4g094265	MTR_4g094265	Medtr4g094265	Msa.1432.1.S1_at	MtrunA17_Chr4g0050541	110.858	1.01607	0.276799	0.00013602	0.00082186	1.26	0.017	3.27	0.0002	1.24	0	0.001

## Sheet: S6
Gene ontology analysis results for M. truncatula DEGs found within the spatial datasets.
Upregulated Genes
ENSEMBL_ID	Mt4.0v1_ID	MtrunA17r5.0-ANR_ID	Gene Name Gene Symbol Persistent id Orthologs	PANTHER Family/Subfamily	PANTHER Protein Class	Molecular Function	Biological Process	Cellular Component
MTR_4g022670	Medtr4g022670	MtrunA17_Chr4g0010311	HXXXD-type acyl-transferase family protein 11412624 PTN004895382 orthologs	PROTEIN ENHANCED PSEUDOMONAS SUSCEPTIBILITY 1 (PTHR31896:SF43)	-	transferase activity acyltransferase activity shikimate O-hydroxycinnamoyltransferase activity	-	-
MTR_6g022560	Medtr6g022560	MtrunA17_Chr6g0458811	Transmembrane protein, putative MTR_6g022560 PTN008651821 orthologs	DEFENSIN-LIKE PROTEIN 7-RELATED (PTHR33147:SF26)	antimicrobial response protein	-	defense response	-
MTR_6g464840	Medtr6g464840	MtrunA17_Chr6g0474301	Molybdenum cofactor sulfurase 25497219 PTN004457606 orthologs	PYRIDOXAL PHOSPHATE (PLP)-DEPENDENT TRANSFERASES SUPERFAMILY PROTEIN (PTHR14237:SF88)	-	catalytic activity	-	-
MTR_5g035690	Medtr5g035690	MtrunA17_Chr5g0414421	DUF1262 family protein 11412182 PTN004752159 orthologs	DUF1262 FAMILY PROTEIN (PTHR31050:SF7)	-	-	-	-
MTR_4g023060	Medtr4g023060		Disease resistance protein (TIR-NBS-LRR class), putative MTR_4g023060 PTN004220145 orthologs	RESISTANCE PROTEIN (TIR-NBS-LRR CLASS), PUTATIVE-RELATED (PTHR11017:SF252)	-	S-adenosylmethionine-dependent methyltransferase activity ADP binding	defense response signal transduction	-
MTR_8g087720	Medtr8g087720	MtrunA17_Chr8g0379911	Major intrinsic protein (MIP) family transporter 11411283 PTN005240536 orthologs	MAJOR INTRINSIC PROTEIN (MIP) FAMILY TRANSPORTER (PTHR45724:SF52)	-	channel activity	transmembrane transport	membrane
MTR_7g022490	Medtr7g022490	MtrunA17_Chr7g0222481	BAG domain protein 11439303 PTN004994520 orthologs	BAG DOMAIN CONTAINING PROTEIN, EXPRESSED (PTHR33322:SF4)	-	protein-folding chaperone binding	protein folding	-
MTR_2g029300	Medtr2g029300	MtrunA17_Chr2g0291911	Putative P-loop containing nucleoside triphosphate hydrolase 25486285 PTN005260469 orthologs	PROTEIN ROOT HAIR DEFECTIVE 3 HOMOLOG (PTHR45923:SF11)	-	GTPase activity GTP binding hydrolase activity	endoplasmic reticulum membrane fusion	endoplasmic reticulum membrane
MTR_4g133010	Medtr4g133010	MtrunA17_Chr4g0075671	Uncharacterized protein MTR_4g133010 orthologs	-	-	-	-	-
MTR_3g111900	Medtr3g111900	MtrunA17_Chr3g0141621	Fatty acyl-CoA synthetase family protein 25490193 PTN004563032 orthologs	OS01G0636300 PROTEIN (PTHR22754:SF40)	-	ligase activity	-	-
MTR_4g124250	Medtr4g124250	MtrunA17_Chr4g0069521	Uncharacterized protein 11419573 PTN004983518 orthologs	SSRA-BINDING PROTEIN (PTHR33181:SF10)	-	-	-	-
MTR_4g078180	Medtr4g078180	MtrunA17_Chr4g0040091	Uncharacterized protein MTR_4g078180 orthologs	-	-	-	-	-
MTR_4g109380	Medtr4g109380	MtrunA17_Chr4g0061321	Uncharacterized protein MTR_4g109380 orthologs	-	-	-	-	-
MTR_4g478220	Medtr4g478220	MtrunA17_Chr4g0040011	Diacylglycerol O-acyltransferase 25494440 PTN004854773 orthologs	DIACYLGLYCEROL O-ACYLTRANSFERASE (PTHR31650:SF27)	acyltransferase	diacylglycerol O-acyltransferase activity O-acyltransferase activity transferase activity acyltransferase activity long-chain-alcohol O-fatty-acyltransferase activity	triglyceride biosynthetic process glycerolipid biosynthetic process	plasma membrane membrane
MTR_5g053920	Medtr5g053920	MtrunA17_Chr5g0422501	AP2/ERF and B3 domain transcription factor 11436458 PTN004767472 orthologs	AP2/ERF AND B3 DOMAIN-CONTAINING TRANSCRIPTION REPRESSOR RAV2 (PTHR31140:SF1)	DNA-binding transcription factor	DNA binding DNA-binding transcription factor activity	DNA-templated transcription regulation of DNA-templated transcription	nucleus
MTR_1g086970	Medtr1g086970	MtrunA17_Chr1g0194621	GRAS family transcription factor 11427646 PTN004848406 orthologs	GRAS DOMAIN-CONTAINING PROTEIN (PTHR31636:SF253)	-	DNA-binding transcription factor activity sequence-specific DNA binding	regulation of DNA-templated transcription response to symbiotic fungus	nucleus
MTR_2g070460	Medtr2g070460	MtrunA17_Chr2g0312951	9-cis-epoxycarotenoid dioxygenase 25487063 PTN004167392 orthologs	9-CIS-EPOXYCAROTENOID DIOXYGENASE NCED3, CHLOROPLASTIC (PTHR10543:SF26)	oxygenase	carotenoid dioxygenase activity oxidoreductase activity oxidoreductase activity, acting on single donors with incorporation of molecular oxygen, incorporation of two atoms of oxygen 9-cis-epoxycarotenoid dioxygenase activity metal ion binding dioxygenase activity	carotene catabolic process	chloroplast stroma
MTR_7g086820	Medtr7g086820	MtrunA17_Chr7g0254201	Peroxidase 11439420 PTN004786348 orthologs	PEROXIDASE 44-RELATED (PTHR31235:SF90)	peroxidase	peroxidase activity oxidoreductase activity heme binding metal ion binding lactoperoxidase activity	response to stress response to oxidative stress hydrogen peroxide catabolic process cellular oxidant detoxification	extracellular region plant-type cell wall
MTR_8g087780	Medtr8g087780	MtrunA17_Chr8g0379971	Peptide/nitrate transporter MTR_8g087780 PTN004283657 orthologs	PEPTIDE/NITRATE TRANSPORTER (PTHR11654:SF345)	transporter	transmembrane transporter activity	transmembrane transport	membrane
MTR_7g028780	Medtr7g028780	MtrunA17_Chr7g0224881	Uncharacterized protein MTR_7g028780 PTN005090539 orthologs	SUBFAMILY NOT NAMED (PTHR36030:SF1)	-	-	-	-
MTR_6g037610	Medtr6g037610	MtrunA17_Chr6g0464581	AP2 domain class transcription factor 25496160 PTN004774859 orthologs	ETHYLENE-RESPONSIVE TRANSCRIPTION FACTOR ERF110 (PTHR31190:SF421)	-	DNA binding DNA-binding transcription factor activity	DNA-templated transcription regulation of DNA-templated transcription ethylene-activated signaling pathway	nucleus
MTR_8g012885	Medtr8g012885	MtrunA17_Chr8g0339751	Defensin-like protein MTR_8g012885 PTN004977795 orthologs	KNOT1 DOMAIN-CONTAINING PROTEIN (PTHR33147:SF46)	antimicrobial response protein	-	defense response killing of cells of another organism defense response to fungus	-
MTR_4g068290	Medtr4g068290	MtrunA17_Chr4g0033931	CSL zinc finger protein, putative 11412968 PTN004543048 orthologs	ZINC FINGER PROTEIN, PUTATIVE-RELATED (PTHR21454:SF44)	-	metal ion binding	peptidyl-diphthamide biosynthetic process from peptidyl-histidine	-
MTR_5g084950	Medtr5g084950	MtrunA17_Chr5g0438751	Lipase MTR_5g084950 PTN004216828 orthologs	LIPASE (PTHR11005:SF128)	lipase	hydrolase activity hydrolase activity, acting on ester bonds	lipid metabolic process lipid catabolic process	-
MTR_8g079700	Medtr8g079700	MtrunA17_Chr8g0374631	DUF827 family protein MTR_8g079700 PTN004918317 orthologs	OS07G0620100 PROTEIN (PTHR32054:SF70)	-	-	chloroplast avoidance movement chloroplast accumulation movement	cytosol
MTR_1g090717	Medtr1g090717	MtrunA17_Chr1g0197331	Putative small GTPase superfamily, P-loop containing nucleoside triphosphate hydrolase 25484824 PTN004664683 orthologs	SMALL GTPASE SUPERFAMILY, P-LOOP CONTAINING NUCLEOSIDE TRIPHOSPHATE HYDROLASE-RELATED (PTHR24073:SF643)	small GTPase	GTPase activity GTP binding hydrolase activity	intracellular protein transport	Golgi apparatus endomembrane system
MTR_3g055210	Medtr3g055210	MtrunA17_Chr3g1011459	NB-ARC domain disease resistance protein MTR_3g055210 PTN005006060 orthologs	NB-ARC DOMAIN-CONTAINING PROTEIN (PTHR33463:SF116)	-	ADP binding	defense response	-
MTR_5g017110	Medtr5g017110	MtrunA17_Chr5g0402091	MAP3K-like kinase 11407345 PTN004697985 orthologs	MITOGEN-ACTIVATED PROTEIN KINASE KINASE KINASE 19-RELATED (PTHR48011:SF18)	-	nucleotide binding protein kinase activity protein serine/threonine kinase activity MAP kinase kinase kinase activity ATP binding kinase activity transferase activity	MAPK cascade protein phosphorylation signal transduction phosphorylation	-
MTR_4g106860	Medtr4g106860	MtrunA17_Chr4g0059421	Gibberellin-regulated family protein 11440187 PTN004617149 orthologs	GIBBERELLIN-REGULATED PROTEIN 2-RELATED (PTHR23201:SF18)	-	-	-	-
MTR_7g092730	Medtr7g092730	MtrunA17_Chr7g0258301	Leucine-rich repeat, plant specific MTR_7g092730 PTN004720016 orthologs	POLYGALACTURONASE INHIBITOR 1 (PTHR48059:SF4)	-	-	-	-
MTR_1g086490	Medtr1g086490	MtrunA17_Chr1g0194271	Peroxidase 11413841 PTN004788687 orthologs	PEROXIDASE (PTHR31235:SF387)	peroxidase	peroxidase activity oxidoreductase activity heme binding metal ion binding lactoperoxidase activity	response to stress response to oxidative stress hydrogen peroxide catabolic process cellular oxidant detoxification	extracellular region plant-type cell wall
MTR_1g112630	Medtr1g112630	MtrunA17_Chr1g0211041	Purple acid phosphatase 25485616 PTN004588542 orthologs	PURPLE ACID PHOSPHATASE 10 (PTHR22953:SF86)	phosphatase	acid phosphatase activity hydrolase activity metal ion binding	-	-
MTR_6g037750	Medtr6g037750	MtrunA17_Chr6g0464631	Receptor-like protein 25496168 PTN004721311 orthologs	LRRNT_2 DOMAIN-CONTAINING PROTEIN (PTHR48065:SF11)	-	-	-	membrane
MTR_4g033150	Medtr4g033150	MtrunA17_Chr4g0014641	Isoflavone-7-O-methyltransferase 25491779 PTN004300764 orthologs	ISOFLAVONE 4'-O-METHYLTRANSFERASE (PTHR11746:SF228)	methyltransferase	methyltransferase activity O-methyltransferase activity S-adenosylmethionine-dependent methyltransferase activity transferase activity protein dimerization activity	aromatic compound biosynthetic process methylation	-
MTR_8g020990	Medtr8g020990	MtrunA17_Chr8g0344211	Lipoxygenase 11428623 PTN004303814 orthologs	LINOLEATE 9S-LIPOXYGENASE-4 (PTHR11771:SF122)	oxygenase	oxidoreductase activity oxidoreductase activity, acting on single donors with incorporation of molecular oxygen, incorporation of two atoms of oxygen metal ion binding dioxygenase activity	lipid metabolic process fatty acid metabolic process fatty acid biosynthetic process oxylipin biosynthetic process lipid oxidation	cytoplasm
MTR_7g077050	Medtr7g077050	MtrunA17_Chr7g0247391	Putative rlpA-like protein, double-psi beta-barrel 11426922 PTN004984468 orthologs	LIPID TRANSFER PROTEIN (PTHR33191:SF58)	-	-	-	-
MTR_4g059670	Medtr4g059670	MtrunA17_Chr4g0029291	Root cap/late embryogenesis-like protein 11413598 PTN004855498 orthologs	ROOT CAP FAMILY PROTEIN-RELATED (PTHR31656:SF29)	-	-	-	-
MTR_3g080220	Medtr3g080220	MtrunA17_Chr3g0119381	Transporter ABC domain protein 11442201 PTN004681385 orthologs	ABC TRANSPORTER B FAMILY PROTEIN (PTHR24221:SF624)	ATP-binding cassette (ABC) transporter	nucleotide binding ATP binding ATP hydrolysis activity ATPase-coupled transmembrane transporter activity ABC-type transporter activity	transmembrane transport	membrane
MTR_8g028890	Medtr8g028890	MtrunA17_Chr8g0348641	PPR containing plant-like protein 25500864 PTN005378719 orthologs	OS07G0259400 PROTEIN (PTHR24015:SF398)	-	RNA binding	mitochondrial RNA processing RNA modification mitochondrial mRNA modification	mitochondrion intracellular membrane-bounded organelle
MTR_3g028480	Medtr3g028480	MtrunA17_Chr3R0054900|MtrunA17_Chr3g0088021	Transmembrane protein, putative MTR_3g028480 PTN005017143 orthologs	PROTEIN, PUTATIVE-RELATED (PTHR33659:SF1)	-	-	-	membrane
MTR_5g023980	Medtr5g023980	MtrunA17_Chr5g0406841|MtrunA17_Chr5R0046010	Serine/Threonine-kinase Cx32, related protein MTR_5g023980 PTN005212037 orthologs	SERINE/THREONINE-KINASE CX32, RELATED PROTEIN (PTHR45621:SF64)	-	nucleotide binding protein kinase activity protein serine/threonine kinase activity ATP binding kinase activity transferase activity	protein phosphorylation phosphorylation	-
MTR_2g039320	Medtr2g039320	MtrunA17_Chr2g0299341	DUF4408 domain protein MTR_2g039320 PTN004965844 orthologs	DUF4408 DOMAIN-CONTAINING PROTEIN (PTHR33098:SF57)	-	-	-	membrane
MTR_5g018610	Medtr5g018610	MtrunA17_Chr5g0403091	Uncharacterized protein MTR_5g018610 PTN005060534 orthologs	OS12G0596101 PROTEIN (PTHR34724:SF2)	-	-	-	-
MTR_7g110780	Medtr7g110780	MtrunA17_Chr7g0270841	Chitinase 11425917 PTN004559410 orthologs	CHITINASE FAMILY PROTEIN (PTHR22595:SF111)	-	chitinase activity chitin binding hydrolase activity hydrolase activity, acting on glycosyl bonds	carbohydrate metabolic process chitin catabolic process defense response metabolic process cell wall macromolecule catabolic process	-
MTR_8g055940	Medtr8g055940		Chitinase 11405300 PTN005237666 orthologs	CHITINASE (PTHR45708:SF33)	-	hydrolase activity, hydrolyzing O-glycosyl compounds chitinase activity hydrolase activity hydrolase activity, acting on glycosyl bonds	carbohydrate metabolic process metabolic process	extracellular region
MTR_7g088790	Medtr7g088790	MtrunA17_Chr7g0255601	Peptide/nitrate transporter 11420145 PTN004284136 orthologs	NITRITE TRANSPORTER (PTHR11654:SF393)	transporter	transmembrane transporter activity	transmembrane transport	plasma membrane membrane
MTR_7g104360	Medtr7g104360	MtrunA17_Chr7g0266151	Purple acid phosphatase 11432966 PTN004588226 orthologs	PURPLE ACID PHOSPHATASE 20-RELATED (PTHR22953:SF127)	phosphatase	acid phosphatase activity hydrolase activity metal ion binding	-	-
MTR_5g017890	Medtr5g017890	MtrunA17_Chr5g0402601	MAP kinase kinase kinase 11406312 PTN004699814 orthologs	MITOGEN-ACTIVATED PROTEIN KINASE KINASE KINASE 5 (PTHR48016:SF5)	non-receptor serine/threonine protein kinase	nucleotide binding protein kinase activity MAP kinase kinase kinase activity ATP binding kinase activity transferase activity	MAPK cascade pattern recognition receptor signaling pathway protein phosphorylation phosphorylation regulation of innate immune response defense response to fungus regulation of defense response to fungus regulation of defense response to bacterium regulation of defense response by callose deposition	cytoplasm cytosol plasma membrane
MTR_1g015700	Medtr1g015700	MtrunA17_Chr1g0151081	Chalcone-flavanone isomerase family protein 11436023 PTN005339305 orthologs	FATTY-ACID-BINDING PROTEIN 2 (PTHR47284:SF3)	-	fatty acid binding isomerase activity intramolecular lyase activity	flavonoid biosynthetic process	chloroplast stroma
MTR_7g057340	Medtr7g057340	MtrunA17_Chr7g0236921	(E)-beta-caryophyllene synthase MTR_7g057340 orthologs	-	-	magnesium ion binding terpene synthase activity lyase activity	-	-
MTR_1g091010	Medtr1g091010	MtrunA17_Chr1g0197881	Cytochrome P450 family protein 25484881 PTN005383796 orthologs	CYTOCHROME P450 FAMILY PROTEIN (PTHR47950:SF16)	oxygenase	monooxygenase activity iron ion binding oxidoreductase activity oxidoreductase activity, acting on paired donors, with incorporation or reduction of molecular oxygen heme binding metal ion binding	-	membrane
MTR_5g011320	Medtr5g011320		Subtilisin-like protease SBT PTN004196462 orthologs	SUBTILISIN-LIKE PROTEASE (PTHR10795:SF762)	serine protease	serine-type endopeptidase activity peptidase activity serine-type peptidase activity hydrolase activity	proteolysis response to symbiotic fungus arbuscular mycorrhizal association	extracellular region extracellular space apoplast
MTR_8g006790	Medtr8g006790	MtrunA17_Chr8g0335291	Plasma membrane ATPase 25500040 PTN005132495 orthologs	ATPASE 7, PLASMA MEMBRANE-TYPE (PTHR42861:SF54)	primary active transporter	nucleotide binding ATP binding P-type proton-exporting transporter activity hydrolase activity ATP hydrolysis activity	monoatomic ion transport regulation of intracellular pH proton export across plasma membrane proton transmembrane transport	plasma membrane membrane
MTR_2g091235	Medtr2g091235	MtrunA17_Chr2g0325601	Heavy metal transport/detoxification superfamily protein 25487783 PTN004569553 orthologs	HEAVY METAL-ASSOCIATED ISOPRENYLATED PLANT PROTEIN 28 (PTHR22814:SF351)	-	metal ion binding	response to stimulus	-
MTR_6g015020	Medtr6g015020	MtrunA17_Chr6g0454551	Biotin carboxyl carrier protein of acetyl-CoA carboxylase 11414487 PTN005162762 orthologs	BIOTIN CARBOXYL CARRIER PROTEIN OF ACETYL-COA CARBOXYLASE (PTHR43416:SF39)	transferase	acetyl-CoA carboxylase activity ligase activity	lipid metabolic process fatty acid metabolic process fatty acid biosynthetic process	acetyl-CoA carboxylase complex chloroplast plastid
MTR_4g011800	Medtr4g011800	MtrunA17_Chr4g0004111	MtN26 MTR_4g011800 orthologs	-	-	-	-	-
MTR_5g057715	Medtr5g057715	#N/A	Uncharacterized protein MTR_5g057715 orthologs	-	-	-	-	-
MTR_8g069400	Medtr8g069400	MtrunA17_Chr8g0367961	Nucleotide-diphospho-sugar transferase family protein MTR_8g069400 PTN005347229 orthologs	BETA-ARABINOFURANOSYLTRANSFERASE RAY1 (PTHR47483:SF1)	transferase	transferase activity glycosyltransferase activity	-	-
MTR_6g027840	Medtr6g027840	MtrunA17_Chr6g0461061	Protein VAPYRIN VPY PTN004676142 orthologs	SERINE/THREONINE-PROTEIN KINASE TNNI3K (PTHR24166:SF48)	scaffold/adaptor protein	protein binding	response to molecule of bacterial origin response to symbiotic bacterium response to symbiotic fungus nodulation arbuscular mycorrhizal association	nucleus cytoplasm plasma membrane membrane periarbuscular membrane
MTR_7g023590	Medtr7g023590	MtrunA17_Chr7g0222841	Polygalacturonase-inhibiting protein, putative 11443840 PTN008291355 orthologs	LRRNT_2 DOMAIN-CONTAINING PROTEIN (PTHR48059:SF12)	-	-	-	-
MTR_0551s0020	Medtr0551s0020	#N/A	Uncharacterized protein MTR_0551s0020 orthologs	-	-	-	-	-
MTR_1g009270	Medtr1g009270	MtrunA17_Chr1g0147701	LRR receptor-like kinase 11434198 PTN004730806 orthologs	LRR RECEPTOR-LIKE KINASE (PTHR48007:SF67)	transmembrane signal receptor	nucleotide binding protein kinase activity ATP binding kinase activity transferase activity	protein phosphorylation phosphorylation	membrane
MTR_8g012390	Medtr8g012390	MtrunA17_Chr8g0339181	Heavy metal P-type ATPase 11425509 PTN005167231 orthologs	COPPER-TRANSPORTING ATPASE HMA5-RELATED (PTHR43520:SF18)	primary active transporter	nucleotide binding copper ion binding ATP binding hydrolase activity ATP hydrolysis activity ATPase-coupled monoatomic cation transmembrane transporter activity P-type divalent copper transporter activity metal ion binding	monoatomic cation transport copper ion transmembrane transport copper ion homeostasis monoatomic cation transmembrane transport	membrane
MTR_5g014400	Medtr5g014400	MtrunA17_Chr5g0400571	PALMATE-LIKE PENTAFOLIATA1 PALM1 PTN005251350 orthologs	TRANSCRIPTIONAL REGULATOR RABBIT EARS-RELATED (PTHR45801:SF5)	-	-	-	-
MTR_1g014160	Medtr1g014160		Tubby C 2 protein MTR_1g014160 PTN004761669 orthologs	PROTEIN LURP-ONE-RELATED 1-RELATED (PTHR31087:SF58)	-	-	-	-
MTR_3g058610	Medtr3g058610	MtrunA17_Chr3g0102041	Naringenin 3-dioxygenase (Flavanone-3-hydroxylase) 25489119 PTN004135479 orthologs	NARINGENIN,2-OXOGLUTARATE 3-DIOXYGENASE (PTHR47990:SF248)	oxygenase	oxidoreductase activity naringenin 3-dioxygenase activity metal ion binding dioxygenase activity	flavonoid biosynthetic process	-
MTR_1g096240	Medtr1g096240	MtrunA17_Chr1g0200441	Dihydrolipoamide acetyltransferase component of pyruvate dehydrogenase complex 25484957 PTN004613194 orthologs	DIHYDROLIPOYLLYSINE-RESIDUE ACETYLTRANSFERASE COMPONENT 5 OF PYRUVATE DEHYDROGENASE COMPLEX, CHLOROPLASTIC (PTHR23151:SF75)	acetyltransferase	dihydrolipoyllysine-residue acetyltransferase activity transferase activity acyltransferase activity	acetyl-CoA biosynthetic process from pyruvate	pyruvate dehydrogenase complex
MTR_8g067980	Medtr8g067980	MtrunA17_Chr8g0367031	Legume lectin beta domain protein 11419518 PTN007957967 orthologs	LEGUME LECTIN BETA DOMAIN PROTEIN (PTHR32401:SF22)	-	carbohydrate binding	response to symbiotic fungus	-
MTR_5g006070	Medtr5g006070	MtrunA17_Chr5g0394341	Putative major facilitator, sugar transporter, major facilitator superfamily 11435816 PTN004642439 orthologs	IP12678P (PTHR23500:SF357)	secondary carrier transporter	carbohydrate transmembrane transporter activity monosaccharide transmembrane transporter activity symporter activity transmembrane transporter activity	carbohydrate transport monosaccharide transmembrane transport transmembrane transport	membrane
MTR_1g103080	Medtr1g103080	MtrunA17_Chr1g0204911	LRR amino-terminal domain protein MTR_1g103080 PTN004920068 orthologs	LEUCINE-RICH REPEAT EXTENSIN-LIKE PROTEIN 6 (PTHR32093:SF121)	-	-	-	-
MTR_0036s0280	Medtr0036s0280	#N/A	Uncharacterized protein MTR_0036s0280 orthologs	-	-	-	-	-
MTR_4g009340	Medtr4g009340	MtrunA17_Chr4g0002861	UPF0481 plant-like protein MTR_4g009340 PTN004837437 orthologs	UPF0481 PLANT-LIKE PROTEIN (PTHR31549:SF277)	-	-	-	membrane
MTR_4g114080	Medtr4g114080	MtrunA17_Chr4g0063501	Lactoylglutathione lyase/glyoxalase I family protein 11439716 PTN005282156 orthologs	VOC DOMAIN-CONTAINING PROTEIN (PTHR46142:SF14)	-	lyase activity dioxygenase activity	-	-
MTR_8g009170	Medtr8g009170	MtrunA17_Chr8g0336861	1-aminocyclopropane-1-carboxylate oxidase-like protein 11428587 PTN004138548 orthologs	OXYGENASE FAMILY OXIDOREDUCTASE, PUTATIVE-RELATED (PTHR10209:SF846)	oxidoreductase	oxidoreductase activity metal ion binding desacetoxyvindoline 4-hydroxylase activity	-	-
MTR_2g086620	Medtr2g086620	MtrunA17_Chr2g0321581	Germin-like protein 11406052 PTN004789385 orthologs	GERMIN-LIKE PROTEIN (PTHR31238:SF245)	-	manganese ion binding metal ion binding	-	extracellular region apoplast
MTR_3g102730	Medtr3g102730	MtrunA17_Chr3g0134551	3-oxo-delta(4,5)-steroid 5-beta-reductase-like protein 25489935 PTN004949618 orthologs	3-OXO-DELTA(4,5)-STEROID 5-BETA-REDUCTASE (PTHR32487:SF19)	oxidoreductase	oxidoreductase activity	-	-
MTR_3g061170	Medtr3g061170	MtrunA17_Chr3g0103131	Chaperone DnaJ domain protein 11437624 PTN005207872 orthologs	J DOMAIN-CONTAINING PROTEIN (PTHR45432:SF6)	chaperone	-	-	chloroplast
MTR_0262s0060	Medtr0262s0060	#N/A	SPX domain protein MTR_0262s0060 PTN005268582 orthologs	SPX DOMAIN-CONTAINING PROTEIN 3 (PTHR45978:SF2)	-	-	response to stress cellular response to phosphate starvation	-
MTR_6g021915	Medtr6g021915	MtrunA17_Chr6g0458181	Glycerol-3-phosphate dehydrogenase [NAD(+)] MTR_6g021915 PTN004297104 orthologs	GLYCEROL-3-PHOSPHATE DEHYDROGENASE [NAD(+)]-RELATED (PTHR11728:SF8)	dehydrogenase	oxidoreductase activity oxidoreductase activity, acting on the CH-OH group of donors, NAD or NADP as acceptor protein homodimerization activity glycerol-3-phosphate dehydrogenase [NAD(P)+] activity NAD binding	carbohydrate metabolic process glycerol-3-phosphate metabolic process NADH oxidation glycerol-3-phosphate catabolic process	cytosol glycerol-3-phosphate dehydrogenase complex
MTR_8g064850	Medtr8g064850	MtrunA17_Chr8g0365801|MtrunA17_Chr8R0182260	Pantothenate kinase 25501357 PTN004347467 orthologs	PANTOTHENATE KINASE 1 (PTHR12280:SF34)	kinase	pantothenate kinase activity ATP binding kinase activity transferase activity	coenzyme A biosynthetic process phosphorylation	nucleus cytosol
MTR_2g055940	Medtr2g055940	MtrunA17_Chr2g0307521	Caffeic acid O-methyltransferase 25486798 PTN004299907 orthologs	CAFFEIC ACID O-METHYLTRANSFERASE (PTHR11746:SF221)	methyltransferase	methyltransferase activity O-methyltransferase activity S-adenosylmethionine-dependent methyltransferase activity transferase activity protein dimerization activity	aromatic compound biosynthetic process methylation	-
MTR_7g098230	Medtr7g098230	MtrunA17_Chr7g0261881	Peptide transporter 1 11421681 PTN004284824 orthologs	PEPTIDE TRANSPORTER (PTHR11654:SF606)	transporter	transmembrane transporter activity tripeptide transmembrane transporter activity dipeptide transmembrane transporter activity	dipeptide transmembrane transport dipeptide transport tripeptide transport transmembrane transport	membrane
MTR_5g031100	Medtr5g031100	MtrunA17_Chr5g0411741	Lectin 6 LEC6 PTN004943911 orthologs	LECTIN 6 (PTHR32401:SF31)	-	carbohydrate binding	response to symbiotic fungus	-
MTR_0101s0020	Medtr0101s0020	MtrunA17_Chr8g0358681	Transmembrane protein, putative MTR_0101s0020 orthologs	-	-	-	-	membrane
MTR_4g124700	Medtr4g124700	MtrunA17_Chr4g0070041	Putative small auxin-up RNA 11431026 PTN004812533 orthologs	SMALL AUXIN-UP RNA-RELATED (PTHR31374:SF140)	-	-	response to auxin	-
MTR_5g094730	Medtr5g094730	MtrunA17_Chr5g0445581	Putative heavy metal-associated domain, HMA 11437105 PTN005300707 orthologs	HEAVY METAL-ASSOCIATED DOMAIN, HMA-RELATED (PTHR46371:SF33)	-	metal ion binding	-	-
MTR_2g079990	Medtr2g079990	MtrunA17_Chr2g0318081	NAC transcription factor-like protein 25487387 PTN004869808 orthologs	NAC DOMAIN-CONTAINING PROTEIN 55 (PTHR31719:SF172)	DNA-binding transcription factor	DNA binding	regulation of DNA-templated transcription	membrane
MTR_1g027560	Medtr1g027560	#N/A	Uncharacterized protein MTR_1g027560 orthologs	-	-	-	-	-
MTR_8g089650	Medtr8g089650	MtrunA17_Chr8g0381281	Putative transcription factor WD40-like family 25501825 PTN004572575 orthologs	F21J9.19 (PTHR22844:SF199)	-	-	-	-
MTR_7g111740	Medtr7g111740	MtrunA17_Chr7g0271511	Mannan endo-1,4-beta-mannosidase 11431297 PTN004827698 orthologs	MANNAN ENDO-1,4-BETA-MANNOSIDASE 1 (PTHR31451:SF39)	-	hydrolase activity, hydrolyzing O-glycosyl compounds hydrolase activity hydrolase activity, acting on glycosyl bonds mannan endo-1,4-beta-mannosidase activity	metabolic process organic substance metabolic process	extracellular region
MTR_3g435910	Medtr3g435910	#N/A	Uncharacterized protein MTR_3g435910 orthologs	-	-	-	-	-
MTR_7g107570	Medtr7g107570	MtrunA17_Chr7g0268541	Uncharacterized protein 25499576 PTN005084271 orthologs	MYELIN TRANSCRIPTION FACTOR-LIKE PROTEIN (PTHR35726:SF4)	-	-	-	-
MTR_3g079600	Medtr3g079600	MtrunA17_Chr3g0118861	Carboxypeptidase MTR_3g079600 PTN004308251 orthologs	CARBOXYPEPTIDASE (PTHR11802:SF272)	serine protease	carboxypeptidase activity serine-type carboxypeptidase activity peptidase activity hydrolase activity	proteolysis	extracellular region
MTR_6g033955	Medtr6g033955	MtrunA17_Chr6g0462771	Heat shock cognate 70 kDa protein 25495997 PTN004514528 orthologs	HEAT SHOCK 70 KDA PROTEIN COGNATE 1-RELATED (PTHR19375:SF395)	Hsp70 family chaperone	nucleotide binding ATP binding ATP hydrolysis activity heat shock protein binding protein folding chaperone ATP-dependent protein folding chaperone	protein refolding chaperone cofactor-dependent protein refolding	cytoplasm
MTR_7g012350	Medtr7g012350	MtrunA17_Chr7g0218581	Putative rlpA-like protein, double-psi beta-barrel 11407012 PTN004984476 orthologs	LIPID TRANSFER PROTEIN (PTHR33191:SF58)	-	-	-	-
MTR_3g115490	Medtr3g115490	MtrunA17_Chr3g0143951	Putative transferase, protein kinase RLK-Pelle-RLCK-VIIa-2 family 25490315 PTN005212089 orthologs	PROTEIN KINASE DOMAIN-CONTAINING PROTEIN (PTHR45621:SF106)	-	nucleotide binding protein kinase activity protein serine/threonine kinase activity ATP binding kinase activity transferase activity	protein phosphorylation phosphorylation	-
MTR_8g106040	Medtr8g106040	MtrunA17_Chr8g0392221	ENTH/ANTH/VHS superfamily protein MTR_8g106040 PTN004586916 orthologs	ENTH DOMAIN-CONTAINING PROTEIN (PTHR22951:SF22)	vesicle coat protein	SNARE binding phospholipid binding 1-phosphatidylinositol binding phosphatidylinositol-4,5-bisphosphate binding clathrin binding clathrin heavy chain binding	endocytosis vesicle budding from membrane clathrin coat assembly localization clathrin-dependent endocytosis	Golgi apparatus clathrin-coated pit clathrin-coated vesicle cytoplasmic vesicle
MTR_6g073040	Medtr6g073040	MtrunA17_Chr6g0479971	CASP-like protein 11415060 PTN005012515 orthologs	CASP-LIKE PROTEIN 4D1 (PTHR33573:SF17)	-	-	-	plasma membrane membrane
MTR_7g110990	Medtr7g110990		Expansin MTR_7g110990 PTN004892624 orthologs	EXPANSIN (PTHR31867:SF235)	-	-	anatomical structure morphogenesis plant-type cell wall organization cell wall organization	extracellular region membrane
MTR_3g101777	Medtr3g101777	#N/A	Transmembrane protein, putative MTR_3g101777 orthologs	-	-	-	-	membrane
MTR_4g122260	Medtr4g122260	MtrunA17_Chr4g0068501	Nacl-inducible Ca2+-binding protein 11412744 PTN004599483 orthologs	SARCOPLASMIC CALCIUM-BINDING PROTEIN, ISOFORM C (PTHR23064:SF72)	actin or actin-binding cytoskeletal protein	calcium ion binding	hyperosmotic salinity response	cytosol
MTR_8g088200	Medtr8g088200	MtrunA17_Chr8g0380281	Potassium transporter 11408208 PTN004743394 orthologs	POTASSIUM TRANSPORTER 5 (PTHR30540:SF94)	transporter	potassium ion transmembrane transporter activity	monoatomic ion transport potassium ion transport potassium ion transmembrane transport	plasma membrane membrane
MTR_4g025550	Medtr4g025550	MtrunA17_Chr4R0050680|MtrunA17_Chr4g0011681	Plant invertase/pectin methylesterase inhibitor 25491623 PTN004758847 orthologs	PMEI DOMAIN-CONTAINING PROTEIN (PTHR31080:SF12)	-	enzyme inhibitor activity hydrolase activity pectinesterase activity	negative regulation of catalytic activity	-
MTR_1g019720	Medtr1g019720	MtrunA17_Chr1g0153641	EF-hand pair protein MTR_1g019720 PTN007727340 orthologs	EF-HAND PAIR PROTEIN (PTHR23050:SF493)	calmodulin-related	calcium ion binding enzyme regulator activity	-	-
MTR_3g014500	Medtr3g014500		NB-ARC domain disease resistance protein, putative MTR_3g014500 orthologs	-	-	-	-	-
MTR_3g083920	Medtr3g083920	MtrunA17_Chr3g0121541	Chalcone synthase 11438511 PTN004316965 orthologs	BISDEMETHOXYCURCUMIN SYNTHASE (PTHR11877:SF80)	transferase	naringenin-chalcone synthase activity transferase activity acyltransferase activity acyltransferase activity, transferring groups other than amino-acyl groups chalcone synthase activity	metabolic process biosynthetic process flavonoid biosynthetic process polyketide biosynthetic process	-
MTR_6g077500	Medtr6g077500	MtrunA17_Chr6g0482511	Functional resistance protein, putative 11417284 PTN004220494 orthologs	ARCHAEAL ATPASE (PTHR11017:SF219)	-	ADP binding	defense response signal transduction	-
MTR_5g008790	Medtr5g008790	MtrunA17_Chr5g0396301	AP2 domain class transcription factor 11437172 PTN004909660 orthologs	ETHYLENE-RESPONSIVE TRANSCRIPTION FACTOR ERF020 (PTHR31985:SF45)	DNA-binding transcription factor	DNA binding DNA-binding transcription factor activity	DNA-templated transcription regulation of DNA-templated transcription	nucleus
MTR_8g012860	Medtr8g012860	#N/A	Defensin-like protein MTR_8g012860 PTN004977794 orthologs	KNOT1 DOMAIN-CONTAINING PROTEIN (PTHR33147:SF46)	antimicrobial response protein	-	defense response killing of cells of another organism defense response to fungus	-
MTR_5g019510	Medtr5g019510	#N/A	Uncharacterized protein MTR_5g019510 orthologs	-	-	-	-	-
MTR_4g079800	Medtr4g079800	MtrunA17_Chr4g0041081	Papain family cysteine protease 11406909 PTN004359608 orthologs	RE20049P (PTHR12411:SF741)	cysteine protease	cysteine-type endopeptidase activity peptidase activity cysteine-type peptidase activity hydrolase activity	proteolysis proteolysis involved in protein catabolic process	extracellular space lysosome
MTR_2g090405	Medtr2g090405	MtrunA17_Chr2g0324461	Cyclin-dependent kinase 25487663 PTN004656075 orthologs	CYCLIN-DEPENDENT KINASE (PTHR24056:SF401)	non-receptor serine/threonine protein kinase	nucleotide binding protein kinase activity cyclin-dependent protein serine/threonine kinase activity ATP binding RNA polymerase II CTD heptapeptide repeat kinase activity kinase activity transferase activity	protein phosphorylation phosphorylation positive regulation of transcription elongation by RNA polymerase II regulation of cell cycle	cyclin-dependent protein kinase holoenzyme complex nucleus
MTR_4g119410	Medtr4g119410	MtrunA17_Chr4g0066991	2OG-Fe(II) oxygenase family oxidoreductase 11409009 PTN004138038 orthologs	OXIDASE, PUTATIVE-RELATED (PTHR10209:SF797)	oxidoreductase	oxidoreductase activity metal ion binding	-	-
MTR_3g463590	Medtr3g463590	MtrunA17_Chr3g0104591	Kunitz type trypsin inhibitor / Alpha-fucosidase 25490854 PTN004968145 orthologs	KUNITZ TYPE TRYPSIN INHIBITOR / ALPHA-FUCOSIDASE (PTHR33107:SF21)	protease inhibitor	endopeptidase inhibitor activity	-	extracellular region
MTR_5g076900	Medtr5g076900	MtrunA17_Chr5g0433801	Glutathione S-transferase, amino-terminal domain protein 11423461 PTN004249843 orthologs	GLUTATHIONE S-TRANSFERASE, AMINO-TERMINAL DOMAIN PROTEIN (PTHR11260:SF547)	transferase	glutathione transferase activity transferase activity	glutathione metabolic process response to chemical	cytoplasm cytosol
MTR_5g010830	Medtr5g010830	MtrunA17_Chr5g0397991	Protein DETOXIFICATION 11437244 PTN004240812 orthologs	PROTEIN DETOXIFICATION (PTHR11206:SF103)	transporter	antiporter activity transmembrane transporter activity xenobiotic transmembrane transporter activity	transmembrane transport xenobiotic detoxification by transmembrane export across the plasma membrane	membrane
MTR_8g445170	Medtr8g445170	MtrunA17_Chr8g0355331	Embryonic abundant-like protein 25502369 PTN004789121 orthologs	ABUNDANT PROTEIN, PUTATIVE-RELATED (PTHR31236:SF35)	-	-	-	-
MTR_6g016650	Medtr6g016650	MtrunA17_Chr6g0456401	Proline dehydrogenase 25495524 PTN004447246 orthologs	PROLINE DEHYDROGENASE 1, MITOCHONDRIAL (PTHR13914:SF0)	oxidase	proline dehydrogenase activity oxidoreductase activity FAD binding	proline metabolic process proline catabolic process proline catabolic process to glutamate	mitochondrion
MTR_8g006840	Medtr8g006840	MtrunA17_Chr8g0335331	Ethylene response factor 25500045 PTN004774302 orthologs	ETHYLENE RESPONSE FACTOR (PTHR31190:SF449)	-	DNA binding DNA-binding transcription factor activity	DNA-templated transcription regulation of DNA-templated transcription ethylene-activated signaling pathway	nucleus
MTR_1g069620	Medtr1g069620	MtrunA17_Chr1g0183451	Uncharacterized protein MTR_1g069620 PTN004541583 orthologs	OS08G0566700 PROTEIN (PTHR21426:SF13)	-	-	exocytosis Golgi to plasma membrane transport protein localization	exocyst
MTR_7g081410	Medtr7g081410	MtrunA17_Chr7g0250351	LRR receptor-like kinase family protein 11427469 PTN004712617 orthologs	LRR RECEPTOR-LIKE KINASE FAMILY PROTEIN (PTHR48053:SF124)	-	protein kinase activity ATP binding kinase activity signaling receptor activity	protein phosphorylation hormone-mediated signaling pathway phosphorylation cellular response to stimulus	plasma membrane membrane
MTR_1g471050	Medtr1g471050	MtrunA17_Chr1g0184911	Beta-carotene isomerase D27, chloroplastic D27 PTN005012678 orthologs	BETA-CAROTENE ISOMERASE D27, CHLOROPLASTIC (PTHR33591:SF1)	isomerase	iron ion binding isomerase activity metal ion binding beta-carotene isomerase activity	-	chloroplast plastid
MTR_8g007450	Medtr8g007450	MtrunA17_Chr8g0336091	Transmembrane protein, putative 25500125 orthologs	-	-	-	-	membrane
MTR_3g463450	Medtr3g463450	MtrunA17_Chr3g0104511	Putative 43kDa postsynaptic protein MTR_3g463450 PTN004707264 orthologs	OS01G0855200 PROTEIN (PTHR26312:SF132)	-	-	RNA processing	-
MTR_5g029370	Medtr5g029370	MtrunA17_Chr5g0410721	Putative [histone H3]-lysine-36 demethylase 11433984 PTN004185286 orthologs	LYSINE-SPECIFIC DEMETHYLASE LID (PTHR10694:SF33)	histone modifying enzyme	methyltransferase activity oxidoreductase activity histone demethylase activity histone H3K36me/H3K36me2 demethylase activity	chromatin remodeling regulation of DNA-templated transcription methylation	nucleus
MTR_8g009200	Medtr8g009200	MtrunA17_Chr8g0336891	Transmembrane protein, putative MTR_8g009200 orthologs	-	-	-	-	membrane
MTR_4g073530	Medtr4g073530	MtrunA17_Chr4g0037211	Senescence/dehydration-associated-like protein 25492774 PTN004530557 orthologs	SPARTIN (PTHR21068:SF43)	-	-	-	plasma membrane
MTR_3g118160	Medtr3g118160	MtrunA17_Chr3g0145801	Putative DNA polymerase III, clamp loader complex, gamma/delta/delta subunit 11429308 PTN004287097 orthologs	OS10G0574500 PROTEIN (PTHR11669:SF52)	DNA-directed DNA polymerase	DNA binding DNA clamp loader activity	DNA replication DNA-templated DNA replication DNA repair	nucleus DNA replication factor C complex
MTR_4g087980	Medtr4g087980	MtrunA17_Chr4g0069841	Pectinesterase 11444095 PTN004866958 orthologs	PECTINESTERASE/PECTINESTERASE INHIBITOR 32-RELATED (PTHR31707:SF213)	esterase	enzyme inhibitor activity hydrolase activity pectinesterase activity aspartyl esterase activity pectinesterase inhibitor activity	cell wall modification pectin catabolic process cell wall organization	extracellular region
MTR_7g092620	Medtr7g092620	MtrunA17_Chr7g0258221	Cytochrome P450 family protein 11444745 PTN005381109 orthologs	CYTOCHROME P450 93G1 (PTHR24298:SF491)	oxygenase	monooxygenase activity iron ion binding oxidoreductase activity oxidoreductase activity, acting on paired donors, with incorporation or reduction of molecular oxygen oxidoreductase activity, acting on paired donors, with incorporation or reduction of molecular oxygen, NAD(P)H as one donor, and incorporation of one atom of oxygen heme binding metal ion binding 3,9-dihydroxypterocarpan 6a-monooxyge…	-	membrane
MTR_4g097220	Medtr4g097220	MtrunA17_Chr4g0054191	DUF4228 domain protein 11411879 PTN005001814 orthologs	EXPRESSED PROTEIN (PTHR33413:SF1)	-	-	-	-
MTR_4g415290	Medtr4g415290	MtrunA17_Chr4g0005991	Glycerol-3-phosphate acyltransferase 25494393 PTN004477419 orthologs	GLYCEROL-3-PHOSPHATE 2-O-ACYLTRANSFERASE 6 (PTHR15486:SF49)	scaffold/adaptor protein	transferase activity acyltransferase activity phosphatase activity glycerol-3-phosphate 2-O-acyltransferase activity	cutin biosynthetic process	membrane
MTR_6g016785	Medtr6g016785	MtrunA17_Chr6g0456541	Endo-1,3(4)-beta-glucanase 25495543 PTN004909103 orthologs	GLYCOSIDE HYDROLASE FAMILY 81 PROTEIN (PTHR31983:SF19)	-	beta-glucosidase activity hydrolase activity hydrolase activity, acting on glycosyl bonds glucan endo-1,3-beta-glucanase activity, C-3 substituted reducing group glucan endo-1,4-beta-glucanase activity, C-3 substituted reducing group	polysaccharide catabolic process carbohydrate metabolic process metabolic process cell wall organization	-
MTR_8g009270	Medtr8g009270	MtrunA17_Chr8g0336921	Transmembrane protein, putative MTR_8g009270 orthologs	-	-	-	-	membrane
MTR_6g065460	Medtr6g065460	MtrunA17_Chr6g0477281	Kunitz type trypsin inhibitor / Alpha-fucosidase 11414053 PTN004968140 orthologs	KUNITZ TYPE TRYPSIN INHIBITOR / ALPHA-FUCOSIDASE (PTHR33107:SF21)	protease inhibitor	endopeptidase inhibitor activity	-	extracellular region
MTR_2g081600	Medtr2g081600	MtrunA17_Chr2g0318881	Nuclear transcription factor Y protein NF-YC6 PTN004141460 orthologs	HAP5 SUBUNIT OF HAP COMPLEX (PTHR10252:SF41)	DNA-binding transcription factor	RNA polymerase II cis-regulatory region sequence-specific DNA binding DNA-binding transcription factor activity, RNA polymerase II-specific protein heterodimerization activity	regulation of transcription by RNA polymerase II	nucleus
MTR_8g070055	Medtr8g070055	MtrunA17_Chr8g0368881	RALF-like protein MTR_8g070055 orthologs	-	-	-	-	-
MTR_4g121880	Medtr4g121880	MtrunA17_Chr4g0068201	Dihydrolipoamide dehydrogenase 11422305 PTN004580450 orthologs	DIHYDROLIPOYL DEHYDROGENASE, MITOCHONDRIAL (PTHR22912:SF151)	oxidoreductase	nucleotide binding dihydrolipoyl dehydrogenase activity oxidoreductase activity oxidoreductase activity, acting on a sulfur group of donors, NAD(P) as acceptor flavin adenine dinucleotide binding	-	mitochondrion oxoglutarate dehydrogenase complex
MTR_1g060050	Medtr1g060050	MtrunA17_Chr1g0178691	1-phosphatidylinositol phosphodiesterase-like protein 25483830 PTN004426072 orthologs	FI02810P (PTHR13593:SF113)	-	phosphatidylinositol phospholipase C activity phosphatidylinositol diacylglycerol-lyase activity phosphoric diester hydrolase activity hydrolase activity lyase activity	lipid metabolic process	-
MTR_6g068860	Medtr6g068860	MtrunA17_Chr6g0478031	ABA induced plasma membrane protein 11419298 PTN004992233 orthologs	AWPM-19-LIKE FAMILY PROTEIN (PTHR33294:SF6)	-	-	-	membrane
MTR_6g038670	Medtr6g038670		Receptor-like protein 25496222 PTN004721314 orthologs	LRRNT_2 DOMAIN-CONTAINING PROTEIN (PTHR48065:SF11)	-	-	-	membrane
MTR_1g116000	Medtr1g116000	MtrunA17_Chr1g0213151	Transmembrane protein, putative 11440743 PTN004974526 orthologs	PROTEIN, PUTATIVE-RELATED (PTHR33133:SF20)	-	-	-	membrane
MTR_3g079570	Medtr3g079570	MtrunA17_Chr3g0118841	Carboxypeptidase 11429035 PTN004308252 orthologs	SERINE CARBOXYPEPTIDASE 1 (PTHR11802:SF459)	serine protease	carboxypeptidase activity serine-type carboxypeptidase activity peptidase activity hydrolase activity	proteolysis	extracellular region
MTR_3g020880	Medtr3g020880	MtrunA17_Chr3g0084961	Subtilisin inhibitor 1 11413188 PTN004965150 orthologs	SUBTILISIN INHIBITOR 1 (PTHR33091:SF29)	protease inhibitor	serine-type endopeptidase inhibitor activity peptidase inhibitor activity	response to wounding negative regulation of peptidase activity	-
MTR_3g009880	Medtr3g009880	MtrunA17_Chr3g0079831|MtrunA17_Chr3R0012030	FAD-linked oxidoreductase 11415235 PTN004946728 orthologs	BERBERINE BRIDGE ENZYME-LIKE 23 (PTHR32448:SF95)	-	oxidoreductase activity flavin adenine dinucleotide binding FAD binding	-	-
MTR_7g116650	Medtr7g116650	MtrunA17_Chr7g0275121	Tyrosine kinase family protein MTR_7g116650 PTN005390309 orthologs	CYSTEINE-RICH RECEPTOR-LIKE PROTEIN KINASE 40 (PTHR27001:SF523)	-	protein kinase activity ATP binding kinase activity transferase activity	protein phosphorylation phosphorylation	plasma membrane membrane
MTR_4g097940	Medtr4g097940	MtrunA17_Chr4g0054561	Basic helix loop helix (BHLH) DNA-binding family protein 11407280 PTN005264290 orthologs	TRANSCRIPTION FACTOR BHLH25 (PTHR45959:SF2)	basic helix-loop-helix transcription factor	DNA binding protein dimerization activity	-	nucleus
MTR_4g104610	Medtr4g104610	MtrunA17_Chr4g0058231	Cytochrome P450 family 71 protein 25493693 PTN005384874 orthologs	CYTOCHROME P450 71A21-RELATED (PTHR47956:SF4)	oxygenase	monooxygenase activity iron ion binding oxidoreductase activity oxidoreductase activity, acting on paired donors, with incorporation or reduction of molecular oxygen heme binding metal ion binding	-	membrane
MTR_1g099320	Medtr1g099320	MtrunA17_Chr1g0202261	Chitinase 11428132 PTN005237646 orthologs	ACIDIC ENDOCHITINASE (PTHR45708:SF21)	-	hydrolase activity, hydrolyzing O-glycosyl compounds chitinase activity hydrolase activity hydrolase activity, acting on glycosyl bonds	carbohydrate metabolic process metabolic process	extracellular region
MTR_5g045960	Medtr5g045960	MtrunA17_Chr5g0419761	Glycosyltransferase 11423436 PTN005364001 orthologs	UDP-GLYCOSYLTRANSFERASE 73D1 (PTHR48047:SF143)	glycosyltransferase	UDP-glycosyltransferase activity transferase activity glycosyltransferase activity UDP-glucosyltransferase activity	-	-
MTR_8g031150	Medtr8g031150	MtrunA17_Chr8g0349131	Ripening related protein family 25500899 PTN004984454 orthologs	RIPENING RELATED PROTEIN FAMILY (PTHR33191:SF74)	-	-	-	-
MTR_3g095780	Medtr3g095780	MtrunA17_Chr3g0129821	Putative transcription factor WD40-like family 11435030 PTN004456732 orthologs	TRANSDUCIN/WD40 REPEAT-LIKE SUPERFAMILY PROTEIN (PTHR14221:SF31)	-	-	-	-
MTR_2g014040	Medtr2g014040	MtrunA17_Chr2g0282421	Late embryogenesis abundant domain protein, putative 11441262 PTN005342970 orthologs	LATE EMBRYOGENESIS ABUNDANT PROTEIN (LEA) FAMILY PROTEIN (PTHR47372:SF24)	-	-	-	-
MTR_7g085200	Medtr7g085200	MtrunA17_Chr7g0252921	Nod factor-binding lectin-nucleotide phosphohydrolase 11436283 PTN004305648 orthologs	GDA1/CD39 NUCLEOSIDE PHOSPHATASE FAMILY PROTEIN (PTHR11782:SF80)	nucleotide phosphatase	nucleotide binding ATP binding hydrolase activity nucleoside diphosphate phosphatase activity carbohydrate binding	nucleoside diphosphate catabolic process	membrane
MTR_1g072450	Medtr1g072450		Xyloglucanase-specific endoglucanase inhibitor protein 11425066 PTN004429036 orthologs	EUKARYOTIC ASPARTYL PROTEASE FAMILY PROTEIN (PTHR47965:SF22)	protease	aspartic-type endopeptidase activity	proteolysis	-
MTR_4g107930	Medtr4g107930	MtrunA17_Chr4g0060251	Papain family cysteine protease 11443589 PTN004359609 orthologs	RE20049P (PTHR12411:SF741)	cysteine protease	cysteine-type endopeptidase activity peptidase activity cysteine-type peptidase activity hydrolase activity	proteolysis proteolysis involved in protein catabolic process	extracellular space lysosome membrane
MTR_1g106470	Medtr1g106470	MtrunA17_Chr1g0207311	Putative transcription factor bHLH family 11414108 PTN004491484 orthologs	TRANSCRIPTION FACTOR BHLH133 (PTHR16223:SF300)	basic helix-loop-helix transcription factor	RNA polymerase II cis-regulatory region sequence-specific DNA binding DNA-binding transcription factor activity, RNA polymerase II-specific protein dimerization activity	regulation of transcription by RNA polymerase II	nucleus
MTR_8g071815	Medtr8g071815	MtrunA17_Chr8g0369571	RING-type E3 ubiquitin transferase 25501575 PTN005232465 orthologs	RING-TYPE E3 UBIQUITIN TRANSFERASE (PTHR45676:SF164)	-	-	protein ubiquitination	membrane
MTR_7g013710	Medtr7g013710	MtrunA17_Chr7g0219011	Transmembrane protein, putative MTR_7g013710 orthologs	-	-	-	-	-
MTR_8g069283	Medtr8g069283	#N/A	Transmembrane protein, putative MTR_8g069283 PTN005094868 orthologs	CLASSICAL ARABINOGALACTAN PROTEIN 2 (PTHR36321:SF6)	-	-	-	plasma membrane membrane
MTR_7g111380	Medtr7g111380	MtrunA17_Chr7g0271271	Low temperature and salt responsive family protein 11435303 PTN004553375 orthologs	HYDROPHOBIC PROTEIN LTI6B (PTHR21659:SF120)	-	-	-	membrane
MTR_5g018320	Medtr5g018320	MtrunA17_Chr5g0402871	Methyl jasmonate esterase 11409423 PTN004214140 orthologs	AB HYDROLASE-1 DOMAIN-CONTAINING PROTEIN (PTHR10992:SF1066)	esterase	lyase activity 3-oxolaurate decarboxylase activity methyl indole-3-acetate esterase activity methyl salicylate esterase activity methyl jasmonate esterase activity 3-oxo-myristate decarboxylase activity 3-oxo-palmitate decarboxylase activity	jasmonic acid metabolic process salicylic acid metabolic process	-
MTR_2g102010	Medtr2g102010	MtrunA17_Chr2g0331771	Carnitine/acylcarnitine carrier-like protein 11442016 PTN005214391 orthologs	MITOCHONDRIAL BASIC AMINO ACIDS TRANSPORTER (PTHR45624:SF10)	transporter	transmembrane transporter activity	transport transmembrane transport	membrane
MTR_8g069550	Medtr8g069550		PPR containing plant-like protein 25501453 PTN005375227 orthologs	OS02G0106300 PROTEIN (PTHR24015:SF423)	-	RNA binding zinc ion binding	RNA modification	intracellular membrane-bounded organelle
MTR_4g100380	Medtr4g100380	MtrunA17_Chr4g0055761	Ethylene response factor ERF1A PTN004774366 orthologs	ETHYLENE RESPONSIVE TRANSCRIPTION FACTOR 1A (PTHR31190:SF389)	-	DNA binding DNA-binding transcription factor activity	DNA-templated transcription regulation of DNA-templated transcription ethylene-activated signaling pathway	nucleus
MTR_3g065820	Medtr3g065820	MtrunA17_Chr3g0110871	F-box/LRR protein 25489229 PTN005122322 orthologs	F-BOX/LRR-REPEAT PROTEIN 21-RELATED (PTHR38926:SF2)	-	-	-	-
MTR_3g058630	Medtr3g058630	MtrunA17_Chr3g0102071	Metal transport protein ZIP7 PTN004221897 orthologs	ZINC TRANSPORTER ZIP3 (PTHR11040:SF140)	secondary carrier transporter	zinc ion transmembrane transporter activity metal ion transmembrane transporter activity	metal ion transport transmembrane transport zinc ion transmembrane transport	membrane
MTR_2g048720	Medtr2g048720	MtrunA17_Chr2g0303701	General substrate transporter 11417687 PTN004643860 orthologs	GENERAL SUBSTRATE TRANSPORTER (PTHR48020:SF23)	transporter	myo-inositol:proton symporter activity transmembrane transporter activity	carbohydrate transport myo-inositol transport transmembrane transport	membrane
MTR_4g082590	Medtr4g082590	MtrunA17_Chr4g0042851	Transmembrane protein, putative 11435804 PTN004870436 orthologs	EXPRESSED PROTEIN (PTHR31721:SF3)	-	-	-	membrane
MTR_7g082570	Medtr7g082570	MtrunA17_Chr7g0251151	Class I glutamine amidotransferase MTR_7g082570 PTN005152748 orthologs	GLUTAMINE AMIDOTRANSFERASE PB2B2.05-RELATED (PTHR43235:SF1)	cysteine protease	transferase activity hydrolase activity hydrolase activity, acting on carbon-nitrogen (but not peptide) bonds, in linear amides gamma-glutamyl-gamma-aminobutyrate hydrolase activity	glutamine metabolic process	-
MTR_2g072030	Medtr2g072030	MtrunA17_Chr2g0313481	Disease resistance protein (CC-NBS-LRR class) family protein 25487109 PTN005005900 orthologs	RPP4C3 (PTHR33463:SF105)	-	ADP binding	-	-
MTR_8g020640	Medtr8g020640	MtrunA17_Chr8g0343941	Leucine-rich receptor-like kinase family protein MTR_8g020640 PTN008290224 orthologs	PROTEIN KINASE DOMAIN-CONTAINING PROTEIN (PTHR48055:SF29)	transmembrane signal receptor	nucleotide binding protein kinase activity protein serine/threonine kinase activity ATP binding kinase activity transferase activity	protein phosphorylation phosphorylation	membrane
MTR_4g036300 MTR_7g076990	Medtr4g036300 MTR_7g076990	#N/A	Putative rlpA-like protein, double-psi beta-barrel 11438420 PTN004984469 orthologs	LIPID TRANSFER PROTEIN (PTHR33191:SF58)	-	-	-	-
MTR_2g086630	Medtr2g086630	MtrunA17_Chr2g0321591	Germin-like protein 11406593 PTN004789386 orthologs	GERMIN-LIKE PROTEIN (PTHR31238:SF245)	-	manganese ion binding metal ion binding	-	extracellular region apoplast
MTR_3g014820	Medtr3g014820	MtrunA17_Chr3g0082641	Kunitz type trypsin inhibitor 11420599 PTN004968005 orthologs	KUNITZ TYPE TRYPSIN INHIBITOR 104 (PTHR33107:SF31)	protease inhibitor	endopeptidase inhibitor activity	-	extracellular region
MTR_1g028560	Medtr1g028560	MtrunA17_Chr1g0158971	AP2 domain class transcription factor 25482372 PTN004775685 orthologs	AP2/ERF DOMAIN-CONTAINING PROTEIN (PTHR31194:SF202)	DNA-binding transcription factor	DNA binding DNA-binding transcription factor activity	DNA-templated transcription regulation of DNA-templated transcription	nucleus
MTR_1g022970	Medtr1g022970	MtrunA17_Chr1g0155611	Peroxidase 11414547 PTN004819066 orthologs	PEROXIDASE 9 (PTHR31388:SF164)	peroxidase	peroxidase activity oxidoreductase activity heme binding metal ion binding lactoperoxidase activity	response to oxidative stress hydrogen peroxide catabolic process cellular oxidant detoxification	extracellular region
MTR_3g020800	Medtr3g020800	MtrunA17_Chr3R0035770	Subtilisin inhibitor 1 11417721 PTN004965151 orthologs	SUBTILISIN INHIBITOR 1 (PTHR33091:SF29)	protease inhibitor	serine-type endopeptidase inhibitor activity peptidase inhibitor activity	response to wounding negative regulation of peptidase activity	-
MTR_8g093070	Medtr8g093070	MtrunA17_Chr8g0383981	GRAS family transcription factor 11436751 PTN004848350 orthologs	OS11G0160550 PROTEIN (PTHR31636:SF55)	-	DNA-binding transcription factor activity sequence-specific DNA binding	regulation of DNA-templated transcription response to symbiotic fungus	nucleus
MTR_2g008380	Medtr2g008380	MtrunA17_Chr2g0278861|MtrunA17_Chr2R0007220	Somatic embryogenesis receptor-like kinase 11430748 PTN005392432 orthologs	BRASSINOSTEROID INSENSITIVE 1-ASSOCIATED RECEPTOR KINASE 1-RELATED (PTHR47988:SF11)	transmembrane signal receptor	nucleotide binding protein kinase activity ATP binding kinase activity transferase activity	protein phosphorylation phosphorylation	membrane
MTR_8g065720	Medtr8g065720	MtrunA17_Chr8g0365951	Uncharacterized protein MTR_8g065720 PTN004737163 orthologs	PEROXIREDOXIN-LIKE 2 ACTIVATED IN M-CSF STIMULATED MONOCYTES (PTHR28630:SF31)	-	-	-	-
MTR_4g080160	Medtr4g080160	MtrunA17_Chr4g0041381	Putative alpha,alpha-trehalose-phosphate synthase (UDP-forming), Trehalose-phosphatase 11418348 PTN004193182 orthologs	ALPHA,ALPHA-TREHALOSE-PHOSPHATE SYNTHASE [UDP-FORMING] 7-RELATED (PTHR10788:SF116)	-	catalytic activity alpha,alpha-trehalose-phosphate synthase (UDP-forming) activity trehalose-phosphatase activity transferase activity glycosyltransferase activity hydrolase activity	trehalose metabolic process trehalose biosynthetic process trehalose metabolism in response to stress	-
MTR_6g006990	Medtr6g006990	MtrunA17_Chr6g0450641	Carbonic anhydrase 11428425 PTN004216283 orthologs	BETA CARBONIC ANHYDRASE 2, CHLOROPLASTIC (PTHR11002:SF56)	dehydratase	carbonate dehydratase activity zinc ion binding lyase activity	carbon utilization	-
MTR_2g034760	Medtr2g034760	MtrunA17_Chr2g0294781	Uncharacterized protein 11410241 PTN005047901 orthologs	OS07G0289901 PROTEIN (PTHR34366:SF2)	-	-	-	-
MTR_4g011230	Medtr4g011230	MtrunA17_Chr4g0003721	Late embryogenesis abundant protein 2 25491334 PTN005343103 orthologs	LATE EMBRYOGENESIS ABUNDANT PROTEIN 29 (PTHR47372:SF49)	-	-	-	-
MTR_5g011340	Medtr5g011340		Subtilisin-like serine protease MTR_5g011340 PTN004196461 orthologs	SUBTILISIN-LIKE PROTEASE (PTHR10795:SF762)	serine protease	serine-type endopeptidase activity peptidase activity serine-type peptidase activity hydrolase activity	proteolysis response to symbiotic fungus	extracellular region apoplast
MTR_4g026590	Medtr4g026590	MtrunA17_Chr4g0012121	Leginsulin/Albumin-1 11429695 orthologs	-	-	nutrient reservoir activity	-	-
MTR_7g116850	Medtr7g116850	MtrunA17_Chr7g0275231	Glycoside hydrolase family 18 protein MTR_7g116850 PTN005237730 orthologs	GLYCO_HYDRO_18 DOMAIN-CONTAINING PROTEIN (PTHR45708:SF54)	-	hydrolase activity, hydrolyzing O-glycosyl compounds chitinase activity hydrolase activity hydrolase activity, acting on glycosyl bonds	carbohydrate metabolic process metabolic process	extracellular region
MTR_8g024310	Medtr8g024310	MtrunA17_Chr8g0345911	Pyruvate dehydrogenase E1 component subunit alpha 25500614 PTN004265758 orthologs	PYRUVATE DEHYDROGENASE E1 COMPONENT SUBUNIT ALPHA (PTHR11516:SF60)	dehydrogenase	pyruvate dehydrogenase (acetyl-transferring) activity oxidoreductase activity oxidoreductase activity, acting on the aldehyde or oxo group of donors, disulfide as acceptor	acetyl-CoA biosynthetic process from pyruvate glycolytic process	intracellular membrane-bounded organelle
MTR_6g056070	Medtr6g056070	MtrunA17_Chr6g0475241	Putative salicylate carboxymethyltransferase 25496561 PTN004747733 orthologs	OS02G0719600 PROTEIN (PTHR31009:SF49)	methyltransferase	methyltransferase activity S-adenosylmethionine-dependent methyltransferase activity transferase activity metal ion binding	methylation	-
MTR_1g061540	Medtr1g061540	MtrunA17_Chr1g0179471	Plant/T32M21-140 protein 11430507 PTN004811634 orthologs	PLANT/T32M21-140 PROTEIN (PTHR31371:SF4)	-	-	positive regulation of growth	-
MTR_1g028300	Medtr1g028300	MtrunA17_Chr1g0158781	Protein-serine/threonine phosphatase 25482353 PTN004439361 orthologs	PROTEIN PHOSPHATASE 2C 8-RELATED (PTHR47992:SF63)	protein phosphatase	phosphoprotein phosphatase activity protein serine/threonine phosphatase activity hydrolase activity myosin phosphatase activity cation binding metal ion binding	protein dephosphorylation peptidyl-threonine dephosphorylation	nucleus
MTR_4g081460	Medtr4g081460	MtrunA17_Chr4g0042111	Putative lyase 25492939 PTN004784556 orthologs	(-)-GERMACRENE D SYNTHASE (PTHR31225:SF221)	-	magnesium ion binding terpene synthase activity lyase activity metal ion binding	diterpenoid biosynthetic process	-
MTR_1g102360	Medtr1g102360	MtrunA17_Chr1g0204331	Receptor-like Serine/Threonine-kinase plant MTR_1g102360 PTN005322315 orthologs	RECEPTOR-LIKE SERINE/THREONINE-KINASE PLANT (PTHR46821:SF9)	-	protein kinase activity ATP binding kinase activity	protein phosphorylation phosphorylation	-
MTR_2g011580	Medtr2g011580	MtrunA17_Chr2g0280971	Equilibrative nucleoside transporter 6 25485911 PTN004148622 orthologs	EQUILIBRATIVE NUCLEOTIDE TRANSPORTER 3-RELATED (PTHR10332:SF38)	transporter	nucleoside transmembrane transporter activity	nucleoside transmembrane transport	plasma membrane membrane
MTR_4g075690	Medtr4g075690	MtrunA17_Chr4g0038671	Multi-copper oxidase-like protein 25492860 PTN004294564 orthologs	MULTI-COPPER OXIDASE TYPE I FAMILY PROTEIN-RELATED (PTHR11709:SF267)	oxidase	copper ion binding oxidoreductase activity hydroquinone:oxygen oxidoreductase activity	-	-
MTR_2g098490	Medtr2g098490	MtrunA17_Chr2g0329161	AMP-binding enzyme MTR_2g098490 PTN005131703 orthologs	DISCO-INTERACTING PROTEIN 2 (PTHR22754:SF32)	-	catalase activity heme binding phosphopantetheine binding	response to oxidative stress lipid biosynthetic process cellular oxidant detoxification	membrane
MTR_7g098040	Medtr7g098040	MtrunA17_Chr7g0261661	Peptide transporter 11425206 PTN004284832 orthologs	PROTEIN NRT1/ PTR FAMILY 5.2-LIKE (PTHR11654:SF73)	transporter	transmembrane transporter activity tripeptide transmembrane transporter activity dipeptide transmembrane transporter activity	dipeptide transmembrane transport dipeptide transport tripeptide transport transmembrane transport	membrane
MTR_2g028590	Medtr2g028590	MtrunA17_Chr2g0291511	ATRAD3, putative 11410055 PTN005194466 orthologs	S-ADENOSYL-L-METHIONINE-DEPENDENT METHYLTRANSFERASE SUPERFAMILY PROTEIN (PTHR44067:SF10)	methyltransferase	methyltransferase activity transferase activity	methylation	membrane
MTR_7g117730	Medtr7g117730	MtrunA17_Chr7g0275911	Myb transcription factor 25499777 PTN004178835 orthologs	MYB TRANSCRIPTION FACTOR (PTHR47998:SF81)	DNA-binding transcription factor	transcription cis-regulatory region binding	regulation of DNA-templated transcription cell differentiation	nucleus
MTR_7g053200	Medtr7g053200	MtrunA17_Chr7g0234641	Serine/Threonine-kinase OXI1-like protein 25498173 PTN005218380 orthologs	SERINE/THREONINE-KINASE OXI1-LIKE PROTEIN (PTHR45637:SF33)	-	nucleotide binding protein kinase activity protein serine/threonine kinase activity ATP binding kinase activity transferase activity	protein phosphorylation phosphorylation	nucleus cytoplasm plasma membrane
MTR_1g095730	Medtr1g095730	MtrunA17_Chr1g0200151	Uncharacterized protein 11405409 PTN005039080 orthologs	OS08G0243800 PROTEIN (PTHR34130:SF5)	-	-	-	-
MTR_2g011690	Medtr2g011690	MtrunA17_Chr2g0281091	Wound-responsive family protein MTR_2g011690 PTN004964616 orthologs	OS04G0634800 PROTEIN (PTHR33090:SF68)	-	-	-	-
MTR_1g046850	Medtr1g046850	MtrunA17_Chr1g0169531	ARO1-like protein 25483086 PTN005285194 orthologs	ARO1-LIKE PROTEIN 1 (PTHR46168:SF13)	-	-	cell surface receptor signaling pathway	-
MTR_8g020920	Medtr8g020920	MtrunA17_Chr8g0344141	Receptor-like kinase 11425536 PTN005211875 orthologs	PROTEIN KINASE DOMAIN-CONTAINING PROTEIN (PTHR45621:SF88)	-	nucleotide binding protein kinase activity protein serine/threonine kinase activity ATP binding kinase activity transferase activity	protein phosphorylation phosphorylation	-
MTR_8g012850	Medtr8g012850	MtrunA17_Chr8g0339731	Transmembrane protein, putative MTR_8g012850 orthologs	-	-	-	-	membrane
MTR_3g438050	Medtr3g438050	MtrunA17_Chr3g0093011	Polygalacturonase/glycoside hydrolase family protein 25490499 PTN004815401 orthologs	GLYCOSIDE HYDROLASE FAMILY 28 PROTEIN-RELATED (PTHR31375:SF124)	-	hydrolase activity, hydrolyzing O-glycosyl compounds polygalacturonase activity hydrolase activity hydrolase activity, acting on glycosyl bonds	carbohydrate metabolic process metabolic process	-
MTR_1g069725	Medtr1g069725	MtrunA17_Chr1g0183641	GRAS family transcription factor 25484238 PTN004848946 orthologs	OS05G0485400 PROTEIN (PTHR31636:SF22)	-	DNA-binding transcription factor activity sequence-specific DNA binding	regulation of DNA-templated transcription response to symbiotic fungus	nucleus
MTR_8g092290	Medtr8g092290	MtrunA17_Chr8g0383451	Cyclin-dependent kinase 11442375 PTN004655836 orthologs	OS02G0304500 PROTEIN (PTHR24056:SF221)	non-receptor serine/threonine protein kinase	nucleotide binding protein kinase activity cyclin-dependent protein serine/threonine kinase activity ATP binding RNA polymerase II CTD heptapeptide repeat kinase activity kinase activity transferase activity	protein phosphorylation phosphorylation positive regulation of transcription elongation by RNA polymerase II regulation of cell cycle	cyclin-dependent protein kinase holoenzyme complex nucleus
MTR_3g096920	Medtr3g096920	MtrunA17_Chr3g0130731	NAC-like transcription factor 11424011 PTN004869920 orthologs	NAC DOMAIN-CONTAINING PROTEIN 102 (PTHR31719:SF94)	DNA-binding transcription factor	DNA binding	regulation of DNA-templated transcription	-
MTR_1g037130	Medtr1g037130	MtrunA17_Chr1g0163981|MtrunA17_Chr1g0163991	Disease resistance protein (CC-NBS-LRR class) family protein 25482804 PTN005005891 orthologs	RPP4C3 (PTHR33463:SF163)	-	ADP binding	-	-
MTR_2g103070	Medtr2g103070	#N/A	Uncharacterized protein MTR_2g103070 orthologs	-	-	-	-	-
MTR_3g104820	Medtr3g104820	MtrunA17_Chr3g0136071	Uncharacterized protein MTR_3g104820 PTN005033413 orthologs	RWP-RK DOMAIN-CONTAINING PROTEIN (PTHR33984:SF10)	-	-	-	-
MTR_5g081960	Medtr5g081960	MtrunA17_Chr5g0436621	HXXXD-type acyl-transferase family protein 11411313 PTN004895688 orthologs	OS01G0854000 PROTEIN (PTHR31896:SF5)	-	transferase activity	-	-
MTR_3g090950	Medtr3g090950	MtrunA17_Chr3g0126421	Bidirectional sugar transporter SWEET 11441463 PTN004193936 orthologs	BIDIRECTIONAL SUGAR TRANSPORTER SWEET (PTHR10791:SF193)	-	sugar transmembrane transporter activity	carbohydrate transport carbohydrate transmembrane transport	plasma membrane membrane
MTR_1g071190	Medtr1g071190	#N/A	Uncharacterized protein MTR_1g071190 orthologs	-	-	-	-	-
MTR_3g045440	Medtr3g045440	MtrunA17_Chr3g0093821	Putative alpha/Beta hydrolase 25488893 PTN005141663 orthologs	ALPHA/BETA HYDROLASE-RELATED (PTHR43039:SF25)	serine protease	hydrolase activity	-	-
MTR_4g068780	Medtr4g068780	MtrunA17_Chr4g0034251	CASP-like protein 25492691 PTN004916588 orthologs	CASP-LIKE PROTEIN 5C3 (PTHR32021:SF32)	-	-	-	plasma membrane membrane
MTR_0015s0030	Medtr0015s0030	#N/A	Lectin receptor kinase 25479622 PTN004728205 orthologs	L-TYPE LECTIN-DOMAIN CONTAINING RECEPTOR KINASE S.5-RELATED (PTHR27007:SF252)	-	nucleotide binding protein kinase activity ATP binding kinase activity transferase activity carbohydrate binding	protein phosphorylation response to symbiotic fungus phosphorylation	plasma membrane membrane
MTR_3g079590	Medtr3g079590	MtrunA17_Chr3g0118851	Carboxypeptidase 11432692 PTN004308247 orthologs	SERINE CARBOXYPEPTIDASE 1 (PTHR11802:SF459)	serine protease	carboxypeptidase activity serine-type carboxypeptidase activity peptidase activity hydrolase activity	proteolysis	extracellular region
MTR_2g062310	Medtr2g062310	MtrunA17_Chr2g0309101	DUF966 domain protein 11443739 PTN004760389 orthologs	PROTEIN SOSEKI 1 (PTHR31083:SF5)	-	-	protein polymerization	plasma membrane membrane
MTR_7g104940	Medtr7g104940	MtrunA17_Chr7g0266571	Auxin responsive SAUR protein 11442023 PTN004813347 orthologs	AUXIN RESPONSIVE SAUR PROTEIN (PTHR31374:SF407)	-	-	response to auxin	-
MTR_5g020810	Medtr5g020810	MtrunA17_Chr5g0404521	Replication factor C, putative MTR_5g020810 PTN004287050 orthologs	OS02G0704966 PROTEIN (PTHR11669:SF25)	DNA-directed DNA polymerase	DNA binding DNA clamp loader activity	DNA replication DNA-templated DNA replication DNA repair	nucleus DNA replication factor C complex
MTR_8g074750	Medtr8g074750	MtrunA17_Chr8g0371171	Ammonium transporter 2 member 3 AMT2-3 PTN005141097 orthologs	AMMONIUM TRANSPORTER 2 MEMBER 3 (PTHR43029:SF24)	transporter	ammonium transmembrane transporter activity	response to symbiotic fungus arbuscular mycorrhizal association ammonium transmembrane transport	plasma membrane membrane periarbuscular membrane
MTR_6g070950	Medtr6g070950	#N/A	Zinc-finger of monoamine-oxidase A repressor R1 11414636 PTN004770734 orthologs	EXPRESSED PROTEIN (PTHR31169:SF15)	-	-	regulation of DNA-templated transcription	nucleus cytoplasm
MTR_7g081805	Medtr7g081805	MtrunA17_Chr7g0250721	AP2-domain DNA-binding protein 25498943 PTN004774416 orthologs	AP2-DOMAIN DNA-BINDING PROTEIN (PTHR31190:SF306)	-	DNA binding DNA-binding transcription factor activity	DNA-templated transcription regulation of DNA-templated transcription ethylene-activated signaling pathway	nucleus
MTR_8g442340	Medtr8g442340	MtrunA17_Chr8g0357711	Receptor-like serine/threonine-protein kinase MTR_8g442340 PTN005393701 orthologs	LECTIN KINASE FAMILY PROTEIN, PUTATIVE-RELATED (PTHR27002:SF634)	transmembrane signal receptor	nucleotide binding protein kinase activity protein serine/threonine kinase activity ATP binding kinase activity transferase activity	protein phosphorylation phosphorylation	plasma membrane membrane
MTR_4g033015	Medtr4g033015	MtrunA17_Chr4R0067410	Isoflavone-7-O-methyltransferase 25491773 PTN004300768 orthologs	ISOFLAVONE 4'-O-METHYLTRANSFERASE (PTHR11746:SF228)	methyltransferase	methyltransferase activity O-methyltransferase activity S-adenosylmethionine-dependent methyltransferase activity transferase activity protein dimerization activity	aromatic compound biosynthetic process methylation	-
MTR_1g033360	Medtr1g033360	MtrunA17_Chr1g0161921	Eukaryotic cytochrome b561 protein 25482607 PTN004124361 orthologs	CYTOCHROME B561 FAMILY PROTEIN, EXPRESSED (PTHR10106:SF43)	reductase	oxidoreductase activity	-	membrane
MTR_2g084120	Medtr2g084120	MtrunA17_Chr2g0320111	Serine/Threonine kinase family protein 11410710 PTN005389057 orthologs	PROTEIN KINASE SUPERFAMILY PROTEIN (PTHR47985:SF24)	-	nucleotide binding protein kinase activity protein serine/threonine kinase activity ATP binding kinase activity transferase activity	protein phosphorylation phosphorylation	membrane
MTR_1g093100	Medtr1g093100	MtrunA17_Chr1g0187841	Putative nepenthesin 11408499 PTN004428639 orthologs	PEPTIDASE A1 DOMAIN-CONTAINING PROTEIN (PTHR47965:SF103)	protease	aspartic-type endopeptidase activity hydrolase activity	proteolysis	-
MTR_3g011630	Medtr3g011630	MtrunA17_Chr3g0080881	Tyrosine kinase family protein 25488544 PTN005392644 orthologs	TYROSINE KINASE FAMILY PROTEIN (PTHR27001:SF693)	-	protein kinase activity ATP binding kinase activity	protein phosphorylation phosphorylation	plasma membrane
MTR_3g013500	Medtr3g013500	MtrunA17_Chr3g0081701	Sulfotransferase 11433819 PTN004306421 orthologs	CYTOSOLIC SULFOTRANSFERASE 14-RELATED (PTHR11783:SF105)	transferase	sulfotransferase activity transferase activity hydrolase activity	sulfation	cytoplasm
MTR_1g041550	Medtr1g041550	MtrunA17_Chr1g0172231	NBS-LRR type disease resistance protein MTR_1g041550 PTN005005855 orthologs	RPP4C3 (PTHR33463:SF163)	-	ADP binding	-	-
MTR_6g074110	Medtr6g074110	#N/A	Uncharacterized protein MTR_6g074110 orthologs	-	-	-	-	-
MTR_3g103180	Medtr3g103180	MtrunA17_Chr3g0134871	Putative small VCP/p97-interacting protein MTR_3g103180 PTN005106662 orthologs	SMALL VCP/P97-INTERACTING PROTEIN-RELATED (PTHR36813:SF2)	-	-	-	-
MTR_2g099470	Medtr2g099470	MtrunA17_Chr2g0329791	Chitinase 11435251 PTN004559552 orthologs	ENDOCHITINASE EP3 (PTHR22595:SF193)	-	chitinase activity chitin binding hydrolase activity hydrolase activity, acting on glycosyl bonds	polysaccharide catabolic process carbohydrate metabolic process chitin catabolic process defense response metabolic process cell wall macromolecule catabolic process	-
MTR_2g044970	Medtr2g044970	MtrunA17_Chr2g0302081	Uncharacterized protein 11441690 PTN005009469 orthologs	OS06G0632400 PROTEIN (PTHR33511:SF21)	-	-	-	-
MTR_7g015390	Medtr7g015390	MtrunA17_Chr7g0219671	Feronia receptor-like kinase 25497566 PTN004716736 orthologs	PROTEIN KINASE DOMAIN-CONTAINING PROTEIN (PTHR27003:SF451)	-	nucleotide binding protein kinase activity protein serine/threonine kinase activity ATP binding kinase activity transferase activity	protein phosphorylation phosphorylation protein autophosphorylation	plasma membrane membrane
MTR_3g058820	Medtr3g058820	MtrunA17_Chr3g0102241|MtrunA17_Chr3g0102251	Disease resistance protein (TIR-NBS-LRR class) MTR_3g058820 PTN004220166 orthologs	RESISTANCE PROTEIN (TIR-NBS-LRR CLASS), PUTATIVE-RELATED (PTHR11017:SF243)	-	ADP binding	defense response signal transduction	-
MTR_5g077640	Medtr5g077640	MtrunA17_Chr5g0434291	Uncharacterized protein MTR_5g077640 PTN005068473 orthologs	OS02G0162600 PROTEIN (PTHR35101:SF12)	-	-	-	-
MTR_8g080890	Medtr8g080890	MtrunA17_Chr8g0377701	Amidase C869.01-like protein, putative 25501770 PTN005125608 orthologs	C869.01-LIKE PROTEIN, PUTATIVE-RELATED (PTHR42678:SF36)	hydrolase	ligase activity asparaginyl-tRNA synthase (glutamine-hydrolyzing) activity	-	-
MTR_4g123040	Medtr4g123040	MtrunA17_Chr4g0068921	Myb transcription factor 25494134 PTN005231853 orthologs	MYB TRANSCRIPTION FACTOR-RELATED (PTHR45675:SF1)	DNA-binding transcription factor	DNA-binding transcription factor activity sequence-specific DNA binding	regulation of DNA-templated transcription	nucleus
MTR_0052s0020	Medtr0052s0020	MtrunA17_Chr5R0130790	Uncharacterized protein MTR_0052s0020 orthologs	-	-	-	-	-
MTR_3g466170	Medtr3g466170	MtrunA17_Chr3g0106891	Translocon at the inner envelope membrane ofs 110 protein 25491015 PTN005064571 orthologs	PROTEIN TIC110, CHLOROPLASTIC (PTHR34935:SF3)	-	-	protein import into chloroplast stroma	membrane TOC-TIC supercomplex I
MTR_8g107450	Medtr8g107450	MtrunA17_Chr8g0393191	ABC transporter G family member STR STR PTN004507801 orthologs	ABC TRANSPORTER G FAMILY MEMBER STR (PTHR48041:SF73)	ATP-binding cassette (ABC) transporter	nucleotide binding protein binding ATP binding hydrolase activity ATP hydrolysis activity ATPase-coupled transmembrane transporter activity ABC-type transporter activity	response to symbiotic fungus arbuscular mycorrhizal association transmembrane transport	plasma membrane membrane periarbuscular membrane
MTR_0100s0150	Medtr0100s0150	MtrunA17_Chr1R0123590|MtrunA17_Chr1g0173431	Kunitz type trypsin inhibitor 104 KPI104 PTN004968002 orthologs	KUNITZ TYPE TRYPSIN INHIBITOR 104 (PTHR33107:SF31)	protease inhibitor	endopeptidase inhibitor activity serine-type endopeptidase inhibitor activity protein binding peptidase inhibitor activity	response to symbiotic fungus negative regulation of peptidase activity arbuscular mycorrhizal association	extracellular region extracellular space apoplast
MTR_5g023170	Medtr5g023170	MtrunA17_Chr5g0406281	Putative thiosulfate sulfurtransferase 11418767 PTN005207810 orthologs	RHODANESE-LIKE DOMAIN-CONTAINING PROTEIN 15, CHLOROPLASTIC (PTHR45431:SF3)	-	thiosulfate sulfurtransferase activity transferase activity	-	-
MTR_8g028475	Medtr8g028475	MtrunA17_Chr8g0348161	Late embryogenesis abundant protein 25500810 PTN004891043 orthologs	LATE EMBRYOGENESIS ABUNDANT (LEA) HYDROXYPROLINE-RICH GLYCOPROTEIN FAMILY (PTHR31852:SF212)	-	-	-	membrane
MTR_1g012950	Medtr1g012950	MtrunA17_Chr1g0149641	Uncharacterized protein 25481939 PTN004981231 orthologs	OS01G0751400 PROTEIN (PTHR33168:SF31)	-	-	-	-
MTR_4g047610	Medtr4g047610	MtrunA17_Chr4g0024411	Papain family cysteine protease 11445948 PTN004359612 orthologs	RE20049P (PTHR12411:SF741)	cysteine protease	cysteine-type endopeptidase activity peptidase activity cysteine-type peptidase activity hydrolase activity	proteolysis proteolysis involved in protein catabolic process	extracellular space lysosome
MTR_4g102400	Medtr4g102400	MtrunA17_Chr4g0057061	Subtilisin-like serine protease 25493632 PTN004196678 orthologs	SUBTILISIN-LIKE SERINE PROTEASE (PTHR10795:SF625)	serine protease	serine-type endopeptidase activity peptidase activity serine-type peptidase activity hydrolase activity	proteolysis response to symbiotic fungus	extracellular region apoplast
MTR_4g099510	Medtr4g099510	MtrunA17_Chr4g0055691	Glycerolipase A1 25493607 PTN004821218 orthologs	PHOSPHOLIPASE A1-IBETA2, CHLOROPLASTIC (PTHR31403:SF2)	phospholipase	phospholipase activity hydrolase activity	lipid metabolic process	-
MTR_4g118570	Medtr4g118570	MtrunA17_Chr4g0066541	Inosine-uridine preferring nucleoside hydrolase MTR_4g118570 PTN005316712 orthologs	INOSINE-URIDINE PREFERRING NUCLEOSIDE HYDROLASE FAMILY PROTEIN (PTHR46692:SF1)	hydrolase	hydrolase activity hydrolase activity, hydrolyzing N-glycosyl compounds	nucleobase-containing compound metabolic process organonitrogen compound metabolic process	-
MTR_4g005260	Medtr4g005260	MtrunA17_Chr4g0000171	Beta-amyrin 11-oxidase-like protein MTR_4g005260 PTN004686929 orthologs	CYTOCHROME P450 (PTHR24286:SF199)	oxygenase	monooxygenase activity iron ion binding oxidoreductase activity, acting on paired donors, with incorporation or reduction of molecular oxygen heme binding ent-kaurenoate oxidase activity	multicellular organism development brassinosteroid homeostasis sterol metabolic process brassinosteroid biosynthetic process	endoplasmic reticulum membrane
MTR_6g014040	Medtr6g014040	MtrunA17_Chr6g0454191	Putative 7-deoxyloganetin glucosyltransferase 11410262 PTN005362279 orthologs	FAMILY PROTEIN, PUTATIVE-RELATED (PTHR11926:SF1188)	transferase	UDP-glycosyltransferase activity transferase activity glycosyltransferase activity quercetin 3-O-glucosyltransferase activity quercetin 7-O-glucosyltransferase activity	-	cytoplasm
MTR_3g078730	Medtr3g078730	MtrunA17_Chr3g0118331	L-ascorbate oxidase MTR_3g078730 PTN004294929 orthologs	FI03373P-RELATED (PTHR11709:SF394)	oxidase	copper ion binding L-ascorbate oxidase activity oxidoreductase activity metal ion binding	-	extracellular region
MTR_1g035690	Medtr1g035690	MtrunA17_Chr1g0163291	Dishevelled/Egl-10/leckstrin domain protein 25482726 PTN005299749 orthologs	DISHEVELLED/EGL-10/LECKSTRIN DOMAIN PROTEIN (PTHR46361:SF4)	-	DNA binding S-adenosylmethionine-dependent methyltransferase activity	intracellular signal transduction	-
MTR_1g100627	Medtr1g100627	MtrunA17_Chr1g0203351	Uncharacterized protein MTR_1g100627 PTN005027267 orthologs	SUBFAMILY NOT NAMED (PTHR33836:SF8)	-	-	response to stress response to abscisic acid	-
MTR_7g062020	Medtr7g062020	MtrunA17_Chr7g0238831|MtrunA17_Chr7g0238841	Terpene cyclase/mutase family member 25498491 PTN004303273 orthologs	LANOSTEROL SYNTHASE (PTHR11764:SF44)	cyclase	isomerase activity intramolecular transferase activity oxidosqualene cyclase activity	triterpenoid biosynthetic process	lipid droplet
MTR_5g010930	Medtr5g010930	MtrunA17_Chr5g0398081	Dehydration-responsive element-binding protein 11438571 PTN004888163 orthologs	DEHYDRATION-RESPONSIVE ELEMENT-BINDING PROTEIN 1F (PTHR31839:SF25)	-	DNA binding DNA-binding transcription factor activity	DNA-templated transcription regulation of DNA-templated transcription	nucleus
MTR_7g103610	Medtr7g103610	MtrunA17_Chr7g0265731	Glutaredoxin-dependent peroxiredoxin 25499388 PTN004159398 orthologs	PEROXIREDOXIN-5, MITOCHONDRIAL (PTHR10430:SF16)	oxidoreductase	peroxidase activity thioredoxin peroxidase activity antioxidant activity oxidoreductase activity	cellular response to oxidative stress hydrogen peroxide catabolic process cell redox homeostasis cellular oxidant detoxification	cytoplasm
MTR_2g091165	Medtr2g091165	MtrunA17_Chr2g0325461	Transmembrane protein, putative 25487770 PTN005031376 orthologs	PROTEIN, PUTATIVE-RELATED (PTHR33927:SF6)	-	-	-	membrane
MTR_3g102450	Medtr3g102450	MtrunA17_Chr3g0134321	Receptor-like kinase 11432328 orthologs	-	-	nucleotide binding protein kinase activity protein serine/threonine kinase activity ATP binding kinase activity transferase activity	protein phosphorylation phosphorylation	-
MTR_7g083570	Medtr7g083570	MtrunA17_Chr7g0251801	GRAM domain protein/ABA-responsive-like protein 11442633 PTN004907155 orthologs	GEM-LIKE PROTEIN 5 (PTHR31969:SF43)	-	-	-	-
MTR_5g094450	Medtr5g094450	MtrunA17_Chr5g0445331	GRAS family transcription factor 11433242 PTN004850329 orthologs	GRAS FAMILY TRANSCRIPTION FACTOR (PTHR31636:SF157)	-	DNA-binding transcription factor activity sequence-specific DNA binding	regulation of DNA-templated transcription response to symbiotic fungus	nucleus
MTR_8g092460	Medtr8g092460	MtrunA17_Chr8g0383591	DNA-binding domain protein 11428940 PTN004773443 orthologs	DNA-BINDING DOMAIN PROTEIN (PTHR31190:SF267)	-	DNA binding DNA-binding transcription factor activity	DNA-templated transcription regulation of DNA-templated transcription ethylene-activated signaling pathway	nucleus
MTR_6g028130	Medtr6g028130	MtrunA17_Chr6g0461241	Uncharacterized protein 25495862 orthologs	-	-	-	-	-
MTR_2g009720	Medtr2g009720	MtrunA17_Chr2g0279701	Class I glutamine amidotransferase 11433871 PTN005126779 orthologs	CLASS I GLUTAMINE AMIDOTRANSFERASE (PTHR42695:SF19)	-	transferase activity	glutamine metabolic process	cytosol
MTR_7g082810	Medtr7g082810	MtrunA17_Chr7g0251331	Protein DETOXIFICATION 11436765 PTN004241742 orthologs	PROTEIN DETOXIFICATION 7-RELATED (PTHR11206:SF255)	transporter	antiporter activity transmembrane transporter activity xenobiotic transmembrane transporter activity	transmembrane transport xenobiotic detoxification by transmembrane export across the plasma membrane	membrane
MTR_6g016640	Medtr6g016640	MtrunA17_Chr6g0456381|MtrunA17_Chr6g0456391	Proline dehydrogenase 25495523 PTN004447247 orthologs	PROLINE DEHYDROGENASE 1, MITOCHONDRIAL (PTHR13914:SF0)	oxidase	proline dehydrogenase activity oxidoreductase activity FAD binding	proline metabolic process proline catabolic process proline catabolic process to glutamate	mitochondrion
MTR_8g038170	Medtr8g038170	MtrunA17_Chr8g0352581	Annexin D8 11443966 PTN004163882 orthologs	ANNEXIN D4 (PTHR10502:SF196)	calcium-binding protein	calcium ion binding calcium-dependent phospholipid binding	response to stress	cytoplasm
MTR_1g034290	Medtr1g034290	MtrunA17_Chr1g0162551	Uncharacterized protein MTR_1g034290 PTN005096363 orthologs	EXPRESSED PROTEIN (PTHR36346:SF2)	-	-	-	-
MTR_8g067735	Medtr8g067735	#N/A	L-type lectin-domain receptor kinase IX.1 25501401 PTN004727644 orthologs	L-TYPE LECTIN-DOMAIN CONTAINING RECEPTOR KINASE IX.1 (PTHR27007:SF442)	-	nucleotide binding protein kinase activity ATP binding kinase activity transferase activity carbohydrate binding	protein phosphorylation response to symbiotic fungus phosphorylation	plasma membrane membrane
MTR_7g057390	Medtr7g057390	MtrunA17_Chr7g0236921	(E)-beta-caryophyllene synthase MTR_7g057390 orthologs	-	-	magnesium ion binding terpene synthase activity lyase activity	-	-
MTR_8g011150	Medtr8g011150	MtrunA17_Chr8g0338231	Pre-mRNA-processing-splicing factor 8 11421219 PTN004236422 orthologs	PRE-MRNA-PROCESSING-SPLICING FACTOR 8 (PTHR11140:SF0)	RNA splicing factor	RNA binding peptidase activity metallopeptidase activity U6 snRNA binding U1 snRNA binding U2 snRNA binding U5 snRNA binding pre-mRNA intronic binding	spliceosomal tri-snRNP complex assembly mRNA splicing, via spliceosome mRNA processing RNA splicing	nucleus spliceosomal complex U5 snRNP catalytic step 2 spliceosome
MTR_1g099400	Medtr1g099400	MtrunA17_Chr1g0202331	Receptor-like serine/threonine-protein kinase MTR_1g099400 PTN005396814 orthologs	PROTEIN KINASE DOMAIN-CONTAINING PROTEIN (PTHR47974:SF29)	-	nucleotide binding protein kinase activity protein serine/threonine kinase activity ATP binding kinase activity transferase activity carbohydrate binding	protein phosphorylation phosphorylation recognition of pollen	membrane
MTR_8g103227	Medtr8g103227	MtrunA17_Chr8g0390311	RING-type E3 ubiquitin transferase 25502268 PTN005345426 orthologs	RING-TYPE E3 UBIQUITIN TRANSFERASE (PTHR47446:SF2)	ubiquitin-protein ligase	ubiquitin-protein transferase activity transferase activity acyltransferase activity ligase activity	protein ubiquitination	-
MTR_1g027440	Medtr1g027440	MtrunA17_Chr1g0158131	Stress-induced receptor-like kinase MTR_1g027440 PTN004733258 orthologs	TYROSINE KINASE FAMILY PROTEIN (PTHR27009:SF301)	-	nucleotide binding protein kinase activity protein serine/threonine kinase activity ATP binding kinase activity transferase activity	protein phosphorylation phosphorylation	membrane
MTR_7g057330	Medtr7g057330	MtrunA17_Chr7g0236911	F-box SKIP22-like protein MTR_7g057330 PTN005351543 orthologs	F-BOX PROTEIN SKIP22 (PTHR47602:SF2)	-	-	-	-
MTR_1g076430	Medtr1g076430	MtrunA17_Chr1g0188051	3-ketoacyl-CoA synthase 25484467 PTN004839970 orthologs	3-KETOACYL-COA SYNTHASE 2 (PTHR31561:SF109)	-	oxidoreductase activity transferase activity acyltransferase activity acyltransferase activity, transferring groups other than amino-acyl groups lyase activity very-long-chain 3-ketoacyl-CoA synthase activity	fatty acid biosynthetic process	membrane
MTR_5g044000	Medtr5g044000	MtrunA17_Chr5g0418871	Beta-glucosidase MTR_5g044000 PTN004151952 orthologs	BETA-GLUCOSIDASE (PTHR10353:SF144)	glycosidase	hydrolase activity, hydrolyzing O-glycosyl compounds beta-glucosidase activity	carbohydrate metabolic process	-
MTR_4g068457	Medtr4g068457	MtrunA17_Chr4g0034121	Transducin/WD40 repeat protein 25492681 PTN004572897 orthologs	WD_REPEATS_REGION DOMAIN-CONTAINING PROTEIN (PTHR22844:SF370)	-	-	-	-
MTR_2g070120	Medtr2g070120	MtrunA17_Chr2g0312721	Glutathione S-transferase, amino-terminal domain protein 25487041 PTN004250059 orthologs	S-TRANSFERASE TAU, PUTATIVE-RELATED (PTHR11260:SF748)	transferase	glutathione transferase activity transferase activity	glutathione metabolic process response to chemical	cytoplasm
MTR_4g118840	Medtr4g118840	MtrunA17_Chr4g0066731	Uncharacterized protein 11405344 orthologs	-	-	-	-	-
MTR_4g021095	Medtr4g021095	MtrunA17_Chr4g0009341|MtrunA17_Chr4g0009361	Disease resistance protein (TIR-NBS-LRR class), putative MTR_4g021095 PTN004219613 orthologs	NB-ARC DOMAIN PROTEIN (PTHR11017:SF271)	-	S-adenosylmethionine-dependent methyltransferase activity ADP binding	defense response signal transduction	membrane
MTR_3g063120	Medtr3g063120	MtrunA17_Chr3g0108941	(3S)-linalool/(E)-nerolidol/(E,E)-geranyl linalool synthase 25489184 PTN004785029 orthologs	(3S)-LINALOOL/(E)-NEROLIDOL/(E,E)-GERANYL LINALOOL SYNTHASE (PTHR31225:SF73)	-	magnesium ion binding terpene synthase activity lyase activity	-	-
MTR_6g016840	Medtr6g016840	MtrunA17_Chr6g0456611	Endo-1,3(4)-beta-glucanase 25495551 PTN004909116 orthologs	ENDO-1,3(4)-BETA-GLUCANASE 2 (PTHR31983:SF0)	-	beta-glucosidase activity hydrolase activity hydrolase activity, acting on glycosyl bonds glucan endo-1,3-beta-glucanase activity, C-3 substituted reducing group glucan endo-1,4-beta-glucanase activity, C-3 substituted reducing group	polysaccharide catabolic process carbohydrate metabolic process metabolic process cell wall organization	-
MTR_3g466760	Medtr3g466760	MtrunA17_Chr3g0107291	Expansin 25491055 PTN004893145 orthologs	EXPANSIN (PTHR31867:SF207)	-	-	anatomical structure morphogenesis plant-type cell wall organization cell wall organization	extracellular region membrane
MTR_3g014180	Medtr3g014180	MtrunA17_Chr3g0082181	Transmembrane protein, putative MTR_3g014180 PTN005122562 orthologs	PROTEIN, PUTATIVE-RELATED (PTHR38928:SF5)	-	-	-	membrane
MTR_7g086960	Medtr7g086960	MtrunA17_Chr7g0254261	Homeodomain-related 11435624 PTN005209640 orthologs	HOMEODOMAIN-RELATED (PTHR45614:SF264)	-	RNA polymerase II cis-regulatory region sequence-specific DNA binding DNA-binding transcription factor activity, RNA polymerase II-specific DNA binding	regulation of DNA-templated transcription regulation of transcription by RNA polymerase II	nucleus
MTR_8g107420	Medtr8g107420	MtrunA17_Chr8g0393161	DUF4228 domain protein 11415769 PTN004955846 orthologs	DUF4228 DOMAIN PROTEIN (PTHR33052:SF19)	-	-	-	-
MTR_4g010180	Medtr4g010180	MtrunA17_Chr4g0003271	LURP-one-like protein 11424778 PTN004761239 orthologs	LURP-ONE-LIKE PROTEIN (PTHR31087:SF50)	-	-	-	-
MTR_8g074920	Medtr8g074920	MtrunA17_Chr8g0371311	Putative transferase, protein kinase RLK-Pelle-LRR-I-1 family 11444861 PTN004718050 orthologs	PROTEIN KINASE DOMAIN-CONTAINING PROTEIN (PTHR27003:SF83)	-	protein kinase activity ATP binding kinase activity transferase activity	protein phosphorylation phosphorylation protein autophosphorylation	plasma membrane membrane
MTR_5g026640	Medtr5g026640	MtrunA17_Chr5g0409141	Putative sodium/solute symporter 11407898 PTN005283721 orthologs	UREA ACTIVE TRANSPORTER (PTHR46154:SF4)	-	urea transmembrane transporter activity transmembrane transporter activity	transmembrane transport urea transmembrane transport	plasma membrane membrane
MTR_4g011270	Medtr4g011270	MtrunA17_Chr4g0003751	Late embryogenesis abundant protein group 3, putative 25491337 PTN005343102 orthologs	LATE EMBRYOGENESIS ABUNDANT PROTEIN 29 (PTHR47372:SF49)	-	-	-	-
MTR_8g075330	Medtr8g075330	MtrunA17_Chr8g0371581	Alpha-mannosidase MTR_8g075330 PTN004276177 orthologs	ALPHA-MANNOSIDASE (PTHR11607:SF61)	glycosidase	catalytic activity alpha-mannosidase activity hydrolase activity hydrolase activity, acting on glycosyl bonds carbohydrate binding metal ion binding	carbohydrate metabolic process mannose metabolic process metabolic process	membrane
MTR_4g133890	Medtr4g133890	MtrunA17_Chr4g0076251	Myosin II heavy chain family protein 11437901 PTN004791432 orthologs	MYOSIN II HEAVY CHAIN FAMILY PROTEIN (PTHR31246:SF31)	-	microtubule binding	cytoskeleton organization	-
MTR_5g012270	Medtr5g012270	MtrunA17_Chr5g0399061	Peptide/nitrate transporter 11435751 PTN004282564 orthologs	PEPTIDE/NITRATE TRANSPORTER (PTHR11654:SF427)	transporter	nitrate transmembrane transporter activity hydrolase activity transmembrane transporter activity	response to nitrate nitrate transmembrane transport transmembrane transport	membrane
MTR_1g100667	Medtr1g100667	MtrunA17_Chr1g0203441	Myb transcription factor 25485079 PTN004177948 orthologs	TRANSCRIPTION FACTOR LAF1 (PTHR47997:SF11)	-	transcription cis-regulatory region binding	regulation of DNA-templated transcription	nucleus
MTR_8g009067	Medtr8g009067	MtrunA17_Chr8g0336731	Glycosyltransferase 25500155 PTN005361888 orthologs	GLYCOSYLTRANSFERASE (PTHR48045:SF6)	glycosyltransferase	UDP-glycosyltransferase activity transferase activity glycosyltransferase activity	-	-
MTR_7g100990	Medtr7g100990	MtrunA17_Chr7g0263931	NAC transcription factor-like protein 11427145 PTN004870257 orthologs	NAC TRANSCRIPTION FACTOR-LIKE PROTEIN (PTHR31719:SF121)	DNA-binding transcription factor	DNA binding	regulation of DNA-templated transcription	-
MTR_1g011640	Medtr1g011640	MtrunA17_Chr1g0148811	Drug resistance transporter-like ABC domain protein 11429631 PTN004506485 orthologs	DRUG RESISTANCE TRANSPORTER-LIKE ABC DOMAIN PROTEIN (PTHR19241:SF636)	ATP-binding cassette (ABC) transporter	nucleotide binding ATP binding hydrolase activity ABC-type transporter activity	transmembrane transport	membrane
MTR_1g492700	Medtr1g492700	MtrunA17_Chr1g0198111	Cellulose synthase-like protein A1 25485807 PTN004917132 orthologs	GLUCOMANNAN 4-BETA-MANNOSYLTRANSFERASE 3-RELATED (PTHR32044:SF21)	-	transferase activity glycosyltransferase activity glucomannan 4-beta-mannosyltransferase activity mannan synthase activity	-	Golgi apparatus membrane
MTR_6g463310	Medtr6g463310	MtrunA17_Chr6g0475641	Cell cycle regulated microtubule associated protein 25497156 PTN004459558 orthologs	CELL CYCLE REGULATED MICROTUBULE ASSOCIATED PROTEIN (PTHR14326:SF61)	non-motor microtubule binding protein	microtubule binding protein kinase activator activity	activation of protein kinase activity regulation of mitotic spindle organization mitotic spindle assembly	spindle microtubule nuclear microtubule
MTR_3g057970	Medtr3g057970	MtrunA17_Chr3g0101621	Cytochrome P450 family 71 protein 11446525 PTN005386047 orthologs	CYTOCHROME P450 71D9 (PTHR47956:SF43)	oxygenase	monooxygenase activity iron ion binding oxidoreductase activity oxidoreductase activity, acting on paired donors, with incorporation or reduction of molecular oxygen heme binding metal ion binding	-	membrane
MTR_0084s0030	Medtr0084s0030	MtrunA17_Chr4R0147660|MtrunA17_Chr4g0022751	Kunitz type trypsin inhibitor 25480202 PTN004968006 orthologs	KUNITZ TYPE TRYPSIN INHIBITOR 104 (PTHR33107:SF31)	protease inhibitor	endopeptidase inhibitor activity	-	extracellular region
MTR_4g129270	Medtr4g129270	MtrunA17_Chr4g0073041	Putative alpha,alpha-trehalose-phosphate synthase (UDP-forming), Trehalose-phosphatase 11428387 PTN004192945 orthologs	ALPHA,ALPHA-TREHALOSE-PHOSPHATE SYNTHASE [UDP-FORMING] 11-RELATED (PTHR10788:SF46)	-	catalytic activity alpha,alpha-trehalose-phosphate synthase (UDP-forming) activity trehalose-phosphatase activity transferase activity glycosyltransferase activity hydrolase activity	trehalose metabolic process trehalose biosynthetic process trehalose metabolism in response to stress	-
MTR_7g063320	Medtr7g063320	MtrunA17_Chr7g0239481	NAD(P)-binding rossmann-fold protein MTR_7g063320 PTN005135441 orthologs	OS11G0652900 PROTEIN (PTHR42898:SF28)	reductase	oxidoreductase activity tropine dehydrogenase activity	-	-
MTR_1g096030	Medtr1g096030	MtrunA17_Chr1g0200401	GRAS family transcription factor PT1 PTN004848060 orthologs	OSJNBA0084A10.13 PROTEIN (PTHR31636:SF19)	-	DNA-binding transcription factor activity sequence-specific DNA binding	regulation of DNA-templated transcription response to symbiotic fungus	nucleus
MTR_2g076590	Medtr2g076590	MtrunA17_Chr2g0315851	Epidermis-specific secreted EP1-like glycoprotein 11413394 PTN004945691 orthologs	CURCULIN-LIKE (MANNOSE-BINDING) LECTIN FAMILY PROTEIN-RELATED (PTHR32444:SF10)	-	carbohydrate binding	-	-
MTR_5g023600	Medtr5g023600	MtrunA17_Chr5g0406601	DUF241 domain protein 11407322 PTN004959555 orthologs	DOMAIN PROTEIN, PUTATIVE (DUF241)-RELATED (PTHR33070:SF109)	-	-	root development shoot system development	-
MTR_1g051670	Medtr1g051670	#N/A	CC-NBS-LRR resistance protein, putative MTR_1g051670 orthologs	-	-	ADP binding	-	-
MTR_2g038040	Medtr2g038040	MtrunA17_Chr2g0298751	Putative transcription factor bHLH family 11441152 PTN004902574 orthologs	TRANSCRIPTION FACTOR BHLH35 (PTHR31945:SF26)	DNA-binding transcription factor	DNA-binding transcription factor activity sequence-specific DNA binding protein dimerization activity	regulation of DNA-templated transcription	nucleus
MTR_5g011270	Medtr5g011270	#N/A	Subtilisin-like serine protease 11437519 PTN004196469 orthologs	OS03G0119300 PROTEIN (PTHR10795:SF463)	serine protease	serine-type endopeptidase activity peptidase activity serine-type peptidase activity hydrolase activity	proteolysis response to symbiotic fungus	extracellular region apoplast
MTR_1g054035	Medtr1g054035	MtrunA17_Chr1g0175301	Microsomal omega-3 fatty acid desaturase 25483518 PTN004922176 orthologs	MICROSOMAL OMEGA-3 FATTY ACID DESATURASE (PTHR32100:SF77)	-	oxidoreductase activity oxidoreductase activity, acting on paired donors, with oxidation of a pair of donors resulting in the reduction of molecular oxygen to two molecules of water omega-6 fatty acid desaturase activity	lipid metabolic process	membrane
MTR_3g070720	Medtr3g070720	MtrunA17_Chr3g0113531	Phosphoinositide phospholipase C PLC1 PTN004150037 orthologs	PHOSPHOINOSITIDE PHOSPHOLIPASE C 2 (PTHR10336:SF154)	phospholipase	phosphatidylinositol phospholipase C activity phosphoric diester hydrolase activity hydrolase activity	lipid metabolic process signal transduction lipid catabolic process intracellular signal transduction phosphatidylinositol-mediated signaling release of sequestered calcium ion into cytosol	plasma membrane membrane
MTR_1g018640	Medtr1g018640	MtrunA17_Chr1g0152851	Gibberellin regulated protein 11411544 PTN004617253 orthologs	GIBBERELLIN-REGULATED PROTEIN 10 (PTHR23201:SF141)	-	-	-	-
MTR_8g010530	Medtr8g010530	MtrunA17_Chr8g0337941	MLO-like protein 25500239 PTN004902467 orthologs	MLO-LIKE PROTEIN (PTHR31942:SF121)	-	calmodulin binding	defense response response to biotic stimulus	membrane
MTR_8g075600	Medtr8g075600		Uncharacterized protein MTR_8g075600 orthologs	-	-	-	-	-
MTR_0097s0070	Medtr0097s0070	MtrunA17_Chr2g0303151	CASP-like protein 25480267 PTN004277749 orthologs	CASP-LIKE PROTEIN 1B1 (PTHR11615:SF244)	dehydrogenase	-	-	plasma membrane membrane
MTR_8g070115	Medtr8g070115	MtrunA17_Chr8g0368931	Aldo/keto reductase family oxidoreductase 25501528 PTN004297811 orthologs	NADPH-DEPENDENT ALDO-KETO REDUCTASE, CHLOROPLASTIC (PTHR11732:SF520)	reductase	alditol:NADP+ 1-oxidoreductase activity oxidoreductase activity	-	cytosol
MTR_3g093430	Medtr3g093430	MtrunA17_Chr3g0128391	ABC transporter B family protein 11440460 PTN004681680 orthologs	OS08G0153000 PROTEIN (PTHR24221:SF623)	ATP-binding cassette (ABC) transporter	nucleotide binding ATP binding ATP hydrolysis activity ATPase-coupled transmembrane transporter activity ABC-type transporter activity	transmembrane transport	membrane
MTR_1g026310	Medtr1g026310	MtrunA17_Chr1g0157401	Acyl:CoA ligase 25482216 PTN004669760 orthologs	4-COUMARATE--COA LIGASE-LIKE 5 (PTHR24096:SF413)	ligase	CoA-ligase activity ligase activity	-	peroxisome membrane
MTR_7g093820	Medtr7g093820	MtrunA17_Chr7g0259091	Dirigent protein 11418495 PTN004545259 orthologs	PTEROCARPAN SYNTHASE 1 (PTHR21495:SF149)	transporter	-	phenylpropanoid biosynthetic process	extracellular region apoplast
MTR_7g027190	Medtr7g027190	MtrunA17_Chr7g0224271	GRAS family protein RAM1 RAM1 PTN004848543 orthologs	GRAS FAMILY PROTEIN RAM1 (PTHR31636:SF3)	-	DNA-binding transcription factor activity protein binding sequence-specific DNA binding	regulation of DNA-templated transcription response to nutrient response to symbiotic fungus detection of phosphate ion arbuscular mycorrhizal association	nucleus cytoplasm
MTR_1g085550	Medtr1g085550	MtrunA17_Chr1g0193701	Polyketide cyclase/dehydrase and lipid transporter 25484725 PTN005036460 orthologs	POLYKETIDE CYCLASE / DEHYDRASE AND LIPID TRANSPORT PROTEIN (PTHR34060:SF1)	-	-	-	-
MTR_1g013790	Medtr1g013790	MtrunA17_Chr1g0150271	Putative transcription factor WRKY family 11435998 PTN004825125 orthologs	WRKY TRANSCRIPTION FACTOR 40-RELATED (PTHR31429:SF38)	DNA-binding transcription factor	DNA binding DNA-binding transcription factor activity sequence-specific DNA binding	regulation of DNA-templated transcription	nucleus
MTR_7g084750	Medtr7g084750	MtrunA17_Chr7g0252601	Xyloglucan endotransglucosylase/hydrolase 11442445 PTN004753530 orthologs	XYLOGLUCAN ENDOTRANSGLUCOSYLASE/HYDROLASE (PTHR31062:SF292)	hydrolase	hydrolase activity, hydrolyzing O-glycosyl compounds transferase activity glycosyltransferase activity xyloglucan:xyloglucosyl transferase activity hydrolase activity hydrolase activity, acting on glycosyl bonds	carbohydrate metabolic process metabolic process xyloglucan metabolic process cell wall biogenesis cell wall organization	extracellular region apoplast
MTR_1g059960	Medtr1g059960	MtrunA17_Chr1g0178601	Eukaryotic-type carbonic anhydrase 25483819 PTN004503354 orthologs	ALPHA CARBONIC ANHYDRASE 1, CHLOROPLASTIC (PTHR18952:SF236)	dehydratase	carbonate dehydratase activity zinc ion binding lyase activity	one-carbon metabolic process	chloroplast stroma
MTR_7g076665	Medtr7g076665	MtrunA17_Chr7g0247041	NAD(P)-binding rossmann-fold protein MTR_7g076665 PTN005165740 orthologs	NAD(P)-BINDING ROSSMANN-FOLD PROTEIN (PTHR43490:SF105)	dehydrogenase	oxidoreductase activity oxidoreductase activity, acting on the CH-OH group of donors, NAD or NADP as acceptor	-	-
MTR_5g062030	Medtr5g062030	#N/A	Uncharacterized protein MTR_5g062030 orthologs	-	-	-	-	-
MTR_1g067320	Medtr1g067320	MtrunA17_Chr1g0181951	Transmembrane protein, putative 25484074 PTN005024037 orthologs	EXPRESSED PROTEIN (PTHR33780:SF3)	-	-	-	membrane
MTR_4g053630	Medtr4g053630	MtrunA17_Chr4g0026641	Subtilisin-like serine protease MTR_4g053630 PTN004195983 orthologs	LOW QUALITY PROTEIN: SUBTILISIN-LIKE PROTEASE SBT5.3 (PTHR10795:SF592)	serine protease	serine-type endopeptidase activity peptidase activity serine-type peptidase activity hydrolase activity	proteolysis response to symbiotic fungus	extracellular region apoplast
MTR_7g031370	Medtr7g031370	MtrunA17_Chr7g0226271	Ankyrin domain protein 11439820 PTN004674320 orthologs	ANKYRIN 2, ISOFORM U (PTHR24123:SF33)	scaffold/adaptor protein	-	-	-
MTR_2g036500	Medtr2g036500	MtrunA17_Chr2g0297961	Malectin/receptor-like kinase family protein 11444354 PTN004733949 orthologs	MALECTIN/RECEPTOR-LIKE KINASE FAMILY PROTEIN (PTHR27009:SF274)	-	nucleotide binding protein kinase activity protein serine/threonine kinase activity ATP binding kinase activity transferase activity	protein phosphorylation phosphorylation	membrane
MTR_4g124160	Medtr4g124160	MtrunA17_Chr4g0069491	Putative F-box domain-containing protein MTR_4g124160 PTN005080909 orthologs	F-BOX PROTEIN (PTHR35546:SF102)	-	-	-	-
MTR_2g018780	Medtr2g018780	MtrunA17_Chr2g0285541	Early-responsive to dehydration stress protein (ERD4) 11446109 PTN004398264 orthologs	CSC1-LIKE PROTEIN ERD4 (PTHR13018:SF100)	-	calcium activated cation channel activity	monoatomic ion transport monoatomic cation transmembrane transport	plasma membrane membrane
MTR_8g020590	Medtr8g020590	MtrunA17_Chr8g0343911	Germin-like protein 11429465 PTN004789975 orthologs	GERMIN-LIKE PROTEIN SUBFAMILY 3 MEMBER 1 (PTHR31238:SF266)	-	manganese ion binding metal ion binding	-	extracellular region apoplast
MTR_1g112200	Medtr1g112200	MtrunA17_Chr1g0210761	Germin-like protein 25485585 PTN004789810 orthologs	GERMIN-LIKE PROTEIN (PTHR31238:SF114)	-	manganese ion binding metal ion binding	-	extracellular region apoplast
MTR_7g110880	Medtr7g110880	MtrunA17_Chr7g0270921	Uncharacterized protein 11442060 PTN004891770 orthologs	FOLD PROTEIN (PTHR31865:SF2)	-	-	-	-
MTR_1g102160	Medtr1g102160	MtrunA17_Chr1g0204201	Gibberellin receptor GID1, putative 11415103 PTN004595035 orthologs	RECEPTOR GID1, PUTATIVE-RELATED (PTHR23024:SF617)	deacetylase	hydrolase activity carboxylesterase activity	-	-
MTR_5g035430	Medtr5g035430	MtrunA17_Chr5g0414281	DUF4228 domain protein 11412153 PTN005001724 orthologs	D-RIBOSE-BINDING PERIPLASMIC PROTEIN (PTHR33413:SF4)	-	-	-	-
MTR_0131s0030	Medtr0131s0030	MtrunA17_Chr6g0459981	Uncharacterized protein MTR_0131s0030 orthologs	-	-	DNA binding	-	nucleus
MTR_2g007970	Medtr2g007970	MtrunA17_Chr2g0278551	WAT1-related protein 11423583 PTN004781267 orthologs	GLYCOSIDE HYDROLASE FAMILY 35 PROTEIN (PTHR31218:SF382)	-	transmembrane transporter activity	transmembrane transport	plasma membrane membrane
MTR_8g038220	Medtr8g038220	MtrunA17_Chr8g0352621	Annexin 11441433 PTN004164038 orthologs	ANNEXIN (PTHR10502:SF204)	calcium-binding protein	calcium ion binding calcium-dependent phospholipid binding	response to stress	cytoplasm
MTR_0212s0060	Medtr0212s0060	MtrunA17_MTg0490531	Uncharacterized protein MTR_0212s0060 orthologs	-	-	-	-	-
MTR_1g058540	Medtr1g058540	MtrunA17_Chr1g0178161	CASP-like protein 25483781 PTN004278216 orthologs	CASPARIAN STRIP MEMBRANE PROTEIN 2-RELATED (PTHR11615:SF116)	dehydrogenase	-	cell-cell junction assembly cell wall modification	plasma membrane membrane Casparian strip
MTR_4g094478	Medtr4g094478	MtrunA17_Chr4g0051381	Putative tetrahydroberberine oxidase 25493352 PTN004946399 orthologs	RETICULINE OXIDASE-LIKE PROTEIN (PTHR32448:SF158)	-	oxidoreductase activity tetrahydroberberine oxidase activity flavin adenine dinucleotide binding FAD binding	-	-
MTR_3g465090	Medtr3g465090	MtrunA17_Chr3g0105691	(3S)-linalool/(E)-nerolidol/(E,E)-geranyl linalool synthase 25490959 PTN004785021 orthologs	(3S)-LINALOOL/(E)-NEROLIDOL/(E,E)-GERANYL LINALOOL SYNTHASE (PTHR31225:SF73)	-	magnesium ion binding terpene synthase activity lyase activity	-	-
MTR_8g046240	Medtr8g046240	MtrunA17_Chr8g0356001	Cytochrome P450 family protein 11405267 PTN005383872 orthologs	CYTOCHROME P450 FAMILY PROTEIN (PTHR47950:SF12)	oxygenase	monooxygenase activity iron ion binding oxidoreductase activity oxidoreductase activity, acting on paired donors, with incorporation or reduction of molecular oxygen heme binding metal ion binding geraniol 10-hydroxylase activity	-	membrane
MTR_4g007060	Medtr4g007060	MtrunA17_Chr4g0001361	Putative transcription factor WRKY family 11420490 PTN004825156 orthologs	WRKY TRANSCRIPTION FACTOR 40-RELATED (PTHR31429:SF3)	DNA-binding transcription factor	DNA binding DNA-binding transcription factor activity sequence-specific DNA binding	regulation of DNA-templated transcription	nucleus
MTR_0205s0040	Medtr0205s0040	#N/A	Dual-specificity kinase domain protein MTR_0205s0040 PTN005392640 orthologs	DUAL-SPECIFICITY KINASE DOMAIN PROTEIN (PTHR27001:SF721)	-	protein kinase activity ATP binding kinase activity	protein phosphorylation phosphorylation	plasma membrane
MTR_1g050525	Medtr1g050525	MtrunA17_Chr1g0171351	Drug resistance transporter-like ABC domain protein 25483264 PTN004506886 orthologs	DRUG RESISTANCE TRANSPORTER-LIKE ABC DOMAIN PROTEIN (PTHR19241:SF665)	ATP-binding cassette (ABC) transporter	nucleotide binding ATP binding ABC-type transporter activity	transmembrane transport	membrane
MTR_6g051860	Medtr6g051860	MtrunA17_Chr6g0469771	DUF21 domain plant protein MTR_6g051860 PTN004334362 orthologs	DUF21 DOMAIN PLANT PROTEIN (PTHR12064:SF99)	ion channel	-	magnesium ion homeostasis intracellular manganese ion homeostasis	cytoplasm membrane
MTR_2g460730	Medtr2g460730	MtrunA17_Chr2g0305821	AP2-type transcription factor MTR_2g460730 PTN004947452 orthologs	AP2-LIKE ETHYLENE-RESPONSIVE TRANSCRIPTION FACTOR (PTHR32467:SF172)	DNA-binding transcription factor	DNA binding DNA-binding transcription factor activity	DNA-templated transcription regulation of DNA-templated transcription	nucleus
MTR_0070s0040	Medtr0070s0040	MtrunA17_Chr8g0363381	LRR receptor-like kinase family protein 25480132 orthologs	-	-	kinase activity	phosphorylation	-
MTR_2g018590	Medtr2g018590	MtrunA17_Chr2g0285351	1-O-acylglucose:anthocyanin acyltransferase 11440819 PTN004307698 orthologs	1-O-ACYLGLUCOSE:ANTHOCYANIN ACYLTRANSFERASE (PTHR11802:SF286)	serine protease	serine-type carboxypeptidase activity transferase activity acyltransferase activity acyltransferase activity, transferring groups other than amino-acyl groups	proteolysis secondary metabolic process	-
MTR_7g093160	Medtr7g093160	MtrunA17_Chr7R0271320|MtrunA17_Chr7g0258631	Putative Late embryogenesis abundant protein, LEA-25/LEA-D113 11437338 PTN005008597 orthologs	LATE EMBRYOGENESIS ABUNDANT PROTEIN (PTHR33493:SF30)	-	-	embryo development ending in seed dormancy	-
MTR_2g036320	Medtr2g036320	MtrunA17_Chr2g0297831	UPF0481 plant-like protein 11445385 PTN004837023 orthologs	UPF0481 PLANT-LIKE PROTEIN (PTHR31549:SF239)	-	-	-	membrane
MTR_1g021652	Medtr1g021652	MtrunA17_Chr1g0154381	Allene oxide synthase aos PTN004686734 orthologs	ALLENE OXIDE SYNTHASE (PTHR24286:SF363)	oxygenase	monooxygenase activity iron ion binding allene oxide synthase activity oxidoreductase activity, acting on paired donors, with incorporation or reduction of molecular oxygen lyase activity heme binding	jasmonic acid biosynthetic process sterol metabolic process	membrane
MTR_7g102840	Medtr7g102840	MtrunA17_Chr7g0264821	Heparan-alpha-glucosaminide N-acetyltransferase-like protein MTR_7g102840 PTN004753278 orthologs	HEPARAN-ALPHA-GLUCOSAMINIDE N-ACETYLTRANSFERASE-LIKE PROTEIN (PTHR31061:SF35)	-	transferase activity	-	membrane
MTR_5g035640	Medtr5g035640		Transmembrane protein, putative MTR_5g035640 orthologs	-	-	-	-	membrane
MTR_6g011490	Medtr6g011490	MtrunA17_Chr6g0452911	AP2 domain transcription factor MTR_6g011490 PTN004947337 orthologs	AP2 DOMAIN TRANSCRIPTION FACTOR (PTHR32467:SF81)	DNA-binding transcription factor	DNA binding DNA-binding transcription factor activity	DNA-templated transcription regulation of DNA-templated transcription	nucleus
MTR_3g020970	Medtr3g020970	MtrunA17_Chr3g0085011	Subtilisin inhibitor 1 11422302 PTN004965153 orthologs	SUBTILISIN INHIBITOR 1 (PTHR33091:SF29)	protease inhibitor	serine-type endopeptidase inhibitor activity peptidase inhibitor activity	response to wounding negative regulation of peptidase activity	-
MTR_7g091570	Medtr7g091570	#N/A	NB-ARC domain disease resistance protein 25499022 PTN008570085 orthologs	NB-ARC DOMAIN DISEASE RESISTANCE PROTEIN (PTHR19338:SF43)	-	ADP binding	defense response response to other organism	-
MTR_4g076430	Medtr4g076430	MtrunA17_Chr4g0038961	(1-3)-beta-glucan endohydrolase 11445454 PTN004931401 orthologs	(1-3)-BETA-GLUCAN ENDOHYDROLASE (PTHR32227:SF431)	glucosidase	hydrolase activity, hydrolyzing O-glycosyl compounds hydrolase activity hydrolase activity, acting on glycosyl bonds glucan endo-1,3-beta-D-glucosidase activity	carbohydrate metabolic process metabolic process	-
MTR_7g106340	Medtr7g106340	MtrunA17_Chr7g0267501	RING-type E3 ubiquitin transferase 25499491 PTN004574071 orthologs	E3 UBIQUITIN-PROTEIN LIGASE PUB23 (PTHR22849:SF132)	-	ubiquitin-protein transferase activity transferase activity acyltransferase activity ligase activity ubiquitin protein ligase activity	protein ubiquitination	-
MTR_6g066210	Medtr6g066210	MtrunA17_Chr6g0477751	Kunitz type trypsin inhibitor / Alpha-fucosidase 25496610 PTN004968156 orthologs	KUNITZ TYPE TRYPSIN INHIBITOR / ALPHA-FUCOSIDASE (PTHR33107:SF21)	protease inhibitor	endopeptidase inhibitor activity	-	extracellular region
MTR_8g104970	Medtr8g104970	#N/A	Pmr5/Cas1p GDSL/SGNH-like acyl-esterase family protein 11417017 PTN004938345 orthologs	PMR5/CAS1P GDSL/SGNH-LIKE ACYL-ESTERASE FAMILY PROTEIN (PTHR32285:SF292)	-	O-acetyltransferase activity transferase activity	-	Golgi apparatus membrane
MTR_4g066630	Medtr4g066630	MtrunA17_Chr4g0033331	Glycoside hydrolase family 1 protein 25492641 PTN004151870 orthologs	GLYCOSIDE HYDROLASE FAMILY 1 PROTEIN (PTHR10353:SF273)	glycosidase	hydrolase activity, hydrolyzing O-glycosyl compounds beta-glucosidase activity hydrolase activity hydrolase activity, acting on glycosyl bonds scopolin beta-glucosidase activity	carbohydrate metabolic process metabolic process	-
MTR_6g022160	Medtr6g022160	MtrunA17_Chr6g0458321	Transmembrane protein, putative 25495662 PTN004766522 orthologs	TRANSMEMBRANE PROTEIN (PTHR31133:SF3)	-	-	-	membrane
MTR_4g079760	Medtr4g079760	MtrunA17_Chr4g0041051	Putative transcription factor bHLH family 11417767 PTN005254502 orthologs	TRANSCRIPTION FACTOR BHLH FAMILY-RELATED (PTHR45844:SF29)	basic helix-loop-helix transcription factor	DNA-binding transcription factor activity protein dimerization activity	regulation of DNA-templated transcription	nucleus
MTR_8g040940	Medtr8g040940	MtrunA17_Chr8g0354001	Uncharacterized protein 25501099 PTN004904457 orthologs	SUBFAMILY NOT NAMED (PTHR31949:SF6)	-	-	cortical microtubule organization	cortical microtubule
MTR_5g082580	Medtr5g082580	MtrunA17_Chr5g0437041	Phosphoinositide phospholipase C 11421265 PTN004150157 orthologs	PHOSPHOINOSITIDE PHOSPHOLIPASE C (PTHR10336:SF161)	phospholipase	phosphatidylinositol phospholipase C activity phosphoric diester hydrolase activity hydrolase activity	lipid metabolic process signal transduction lipid catabolic process intracellular signal transduction phosphatidylinositol-mediated signaling release of sequestered calcium ion into cytosol	plasma membrane membrane
MTR_4g128400	Medtr4g128400	MtrunA17_Chr4g0072601	Xyloglucan endotransglucosylase/hydrolase 11446044 PTN004754284 orthologs	XYLOGLUCAN ENDOTRANSGLUCOSYLASE/HYDROLASE (PTHR31062:SF153)	hydrolase	hydrolase activity, hydrolyzing O-glycosyl compounds transferase activity glycosyltransferase activity xyloglucan:xyloglucosyl transferase activity hydrolase activity hydrolase activity, acting on glycosyl bonds	carbohydrate metabolic process metabolic process xyloglucan metabolic process cell wall modification cell wall biogenesis cell wall organization primary root development	extracellular region membrane apoplast
MTR_8g107250	Medtr8g107250	MtrunA17_Chr8g0393021	Tubulin beta chain 11415767 PTN004272941 orthologs	TUBULIN BETA-6 CHAIN (PTHR11588:SF407)	tubulin	nucleotide binding GTPase activity structural constituent of cytoskeleton GTP binding transferase activity glycosyltransferase activity	microtubule cytoskeleton organization mitotic cell cycle microtubule-based process	cytoplasm cytoskeleton microtubule
MTR_0055s0100	Medtr0055s0100	MtrunA17_Chr0c01g0489091|MtrunA17_Chr0c01g0489101|MtrunA17_Chr0c01g0489121|MtrunA17_Chr0c01g0489131	Uncharacterized protein MTR_0055s0100 orthologs	-	-	-	-	-
MTR_2g034950	Medtr2g034950	MtrunA17_Chr2g0294901	COBRA-like protein 7 11413924 PTN004752408 orthologs	COBRA-LIKE PROTEIN 7 (PTHR31052:SF3)	-	-	cellulose microfibril organization	membrane
MTR_4g011900	Medtr4g011900	MtrunA17_Chr4g0004201	Galactose oxidase/kelch repeat protein 25491381 PTN005302944 orthologs	GALACTOSE OXIDASE/KELCH REPEAT PROTEIN (PTHR46407:SF17)	-	-	negative regulation of cytokinin-activated signaling pathway regulation of phenylpropanoid metabolic process	-
MTR_2g020550	Medtr2g020550	MtrunA17_Chr2g0286621	Uncharacterized protein MTR_2g020550 PTN005084237 orthologs	SUBFAMILY NOT NAMED (PTHR35726:SF5)	-	-	-	-
MTR_1g040500	Medtr1g040500	MtrunA17_Chr1g0170421	Glycerol-3-phosphate acyltransferase RAM2 RAM2 PTN004477890 orthologs	GLYCEROL-3-PHOSPHATE ACYLTRANSFERASE RAM2 (PTHR15486:SF25)	scaffold/adaptor protein	glycerol-3-phosphate O-acyltransferase activity transferase activity acyltransferase activity phosphatase activity glycerol-3-phosphate 2-O-acyltransferase activity sn-1-glycerol-3-phosphate C16:0-DCA-CoA acyl transferase activity	response to symbiotic fungus cutin biosynthetic process arbuscular mycorrhizal association glycerolipid metabolic process	membrane
MTR_4g119500	Medtr4g119500	MtrunA17_Chr4g0067091	Nuclear transcription factor Y protein MTR_4g119500 PTN004226527 orthologs	NUCLEAR TRANSCRIPTION FACTOR Y PROTEIN (PTHR11064:SF163)	DNA-binding transcription factor	RNA polymerase II cis-regulatory region sequence-specific DNA binding DNA-binding transcription factor activity, RNA polymerase II-specific DNA-binding transcription activator activity, RNA polymerase II-specific DNA binding sequence-specific DNA binding protein heterodimerization activity	regulation of DNA-templated transcription regulation of transcription by RNA polymerase II positive regulation of transcription by RNA polymerase II	nucleus CCAAT-binding factor complex
MTR_8g031170	Medtr8g031170	MtrunA17_Chr8g0349151|MtrunA17_Chr8R0059850	Putative rlpA-like protein, double-psi beta-barrel 25500901 PTN004984455 orthologs	RIPENING RELATED PROTEIN FAMILY (PTHR33191:SF74)	-	-	-	-
MTR_3g079190	Medtr3g079190	MtrunA17_Chr3g0118451	Neutral ceramidase 11438492 PTN004377510 orthologs	NEUTRAL CERAMIDASE (PTHR12670:SF13)	-	hydrolase activity N-acylsphingosine amidohydrolase activity ceramidase activity	lipid metabolic process sphingolipid metabolic process long-chain fatty acid biosynthetic process sphingosine biosynthetic process ceramide catabolic process	extracellular region
MTR_1g021070	Medtr1g021070	MtrunA17_Chr1g0153961	DUF1645 family protein 11417205 PTN004965249 orthologs	DUF1645 FAMILY PROTEIN (PTHR33095:SF105)	-	-	-	-
MTR_6g090460	Medtr6g090460	MtrunA17_Chr6g0487221	Uncharacterized protein 11427632 PTN004982025 orthologs	EMB|CAB83157.1 (PTHR33172:SF99)	-	-	-	-
MTR_2g104380	Medtr2g104380	MtrunA17_Chr2g0333431	Uncharacterized protein 11432039 PTN004973921 orthologs	PLANT/F18G18-20 PROTEIN (PTHR33132:SF53)	-	-	-	-
MTR_4g079110	Medtr4g079110	MtrunA17_Chr4g0040601	Glutaredoxin-C1 protein 11446676 PTN004129238 orthologs	GLUTAREDOXIN-C9 (PTHR10168:SF219)	oxidoreductase	-	-	-
MTR_7g112615	Medtr7g112615	MtrunA17_Chr7g0272171	Epoxide hydrolase MTR_7g112615 PTN005158471 orthologs	ALPHA/BETA-HYDROLASES SUPERFAMILY PROTEIN (PTHR43329:SF135)	hydrolase	catalytic activity epoxide hydrolase activity hydrolase activity	-	-
MTR_4g057595	Medtr4g057595	MtrunA17_Chr4g0028271	Carboxypeptidase 25492383 PTN004307250 orthologs	CARBOXYPEPTIDASE (PTHR11802:SF468)	serine protease	carboxypeptidase activity serine-type carboxypeptidase activity peptidase activity hydrolase activity	proteolysis	extracellular region vacuole
MTR_4g104020	Medtr4g104020	MtrunA17_Chr4g0057891	GRAS family protein RAD1 RAD1 PTN004848315 orthologs	GRAS FAMILY PROTEIN RAD1 (PTHR31636:SF24)	-	DNA-binding transcription factor activity protein binding sequence-specific DNA binding	regulation of DNA-templated transcription response to symbiotic fungus	nucleus
MTR_8g028075	Medtr8g028075	MtrunA17_Chr8g0347591	Dopamine beta-monooxygenase 25500757 PTN004609425 orthologs	CYTOCHROME B561 AND DOMON DOMAIN-CONTAINING PROTEIN (PTHR23130:SF171)	-	monooxygenase activity	-	membrane
MTR_7g086100	Medtr7g086100	MtrunA17_Chr7g0253641	Plastocyanin-like domain protein MTR_7g086100 PTN004950485 orthologs	PHYTOCYANIN DOMAIN-CONTAINING PROTEIN (PTHR33021:SF533)	-	electron transfer activity	electron transport chain	-
MTR_2g008980	Medtr2g008980	MtrunA17_Chr2g0279261	ICE-like protease (Caspase) p20 domain protein 11430350 PTN004879142 orthologs	ICE-LIKE PROTEASE (CASPASE) P20 DOMAIN PROTEIN (PTHR48104:SF11)	-	cysteine-type endopeptidase activity peptidase activity	proteolysis	cytoplasm
MTR_2g014740	Medtr2g014740	#N/A	Uncharacterized protein MTR_2g014740 orthologs	-	-	-	-	-
MTR_2g042420	Medtr2g042420	MtrunA17_Chr2g0300851	Adipocyte plasma membrane-associated-like protein 11442868 PTN004158652 orthologs	OS07G0614000 PROTEIN (PTHR10426:SF68)	-	hydrolase activity lyase activity strictosidine synthase activity	biosynthetic process	vacuole
MTR_2g023890	Medtr2g023890	MtrunA17_Chr2g0288841	MAP kinase kinase kinase MTR_2g023890 PTN004698215 orthologs	PROTEIN KINASE DOMAIN-CONTAINING PROTEIN (PTHR48011:SF6)	-	nucleotide binding protein kinase activity protein serine/threonine kinase activity ATP binding kinase activity transferase activity	protein phosphorylation signal transduction phosphorylation	-
MTR_3g462710	Medtr3g462710	MtrunA17_Chr3g0104011	Proton-dependent oligopeptide transport family protein 25490793 PTN004285164 orthologs	PROTON-DEPENDENT OLIGOPEPTIDE TRANSPORT FAMILY PROTEIN (PTHR11654:SF297)	transporter	hydrolase activity transmembrane transporter activity	oligopeptide transport transmembrane transport	membrane
MTR_0314s0030	Medtr0314s0030	MtrunA17_Chr4g0019751	2OG-Fe(II) oxygenase family oxidoreductase 25480867 PTN004133699 orthologs	SI:DKEY-10O6.2 (PTHR10209:SF847)	oxidoreductase	oxidoreductase activity metal ion binding	-	-
MTR_5g005950	Medtr5g005950	MtrunA17_Chr5g0394271	Late embryogenesis abundant protein MTR_5g005950 PTN004890737 orthologs	LATE EMBRYOGENESIS ABUNDANT PROTEIN (PTHR31852:SF52)	-	-	-	membrane
MTR_7g062570	Medtr7g062570	MtrunA17_Chr7g0239101	2OG-Fe(II) oxygenase family oxidoreductase 25498523 PTN004136386 orthologs	OXYGENASE FAMILY OXIDOREDUCTASE, PUTATIVE-RELATED (PTHR47991:SF34)	oxygenase	methyltransferase activity oxidoreductase activity metal ion binding thebane O-demethylase activity codeine O-demethylase activity	methylation	-
MTR_5g068140	Medtr5g068140	MtrunA17_Chr5g0428481	Low affinity inorganic phosphate transporter 8 PT8 PTN004658314 orthologs	INORGANIC PHOSPHATE TRANSPORTER 1-4-RELATED (PTHR24064:SF485)	secondary carrier transporter	symporter activity hydrolase activity transmembrane transporter activity	phosphate ion transport response to symbiotic fungus arbuscular mycorrhizal association cellular response to nitrogen levels transmembrane transport	plasma membrane membrane periarbuscular membrane
MTR_3g090540	Medtr3g090540	MtrunA17_Chr3g0126111	Endoglucanase 11413319 PTN004557475 orthologs	ENDOGLUCANASE (PTHR22298:SF109)	-	hydrolase activity, hydrolyzing O-glycosyl compounds cellulase activity hydrolase activity hydrolase activity, acting on glycosyl bonds	polysaccharide catabolic process carbohydrate metabolic process metabolic process cellulose catabolic process	membrane
MTR_0021s0130	Medtr0021s0130	#N/A	Uncharacterized protein MTR_0021s0130 orthologs	-	-	-	-	-
MTR_6g011860	Medtr6g011860	MtrunA17_Chr6g0453131	NAC domain class transcription factor 25495303 PTN004876193 orthologs	NAC DOMAIN-CONTAINING PROTEIN 94-RELATED (PTHR31744:SF56)	-	DNA binding	regulation of DNA-templated transcription	-
MTR_5g033070	Medtr5g033070	MtrunA17_Chr5g0412731	Uncharacterized protein MTR_5g033070 orthologs	-	-	-	-	-
MTR_7g089640	Medtr7g089640	MtrunA17_Chr7g0256121	Cyclin-like F-box 11418107 PTN004830877 orthologs	F-BOX DOMAIN-CONTAINING PROTEIN (PTHR31482:SF10)	-	-	-	-
MTR_8g432350	Medtr8g432350	MtrunA17_Chr8g0350191	BON1-associated-like protein 25502300 PTN004933729 orthologs	BON1-ASSOCIATED PROTEIN 2 (PTHR32246:SF17)	-	-	defense response	-
MTR_5g082910	Medtr5g082910	MtrunA17_Chr5g0437321	Myb transcription factor 11423998 PTN005210003 orthologs	OS01G0977300 PROTEIN (PTHR45614:SF82)	-	RNA polymerase II cis-regulatory region sequence-specific DNA binding DNA-binding transcription factor activity, RNA polymerase II-specific	regulation of DNA-templated transcription regulation of transcription by RNA polymerase II	nucleus
MTR_6g078070	Medtr6g078070	MtrunA17_Chr6g0481911	Kunitz type trypsin inhibitor / miraculin 11420195 PTN004967982 orthologs	KUNITZ TRYPSIN INHIBITOR 5 (PTHR33107:SF5)	protease inhibitor	endopeptidase inhibitor activity	-	extracellular region
MTR_3g036335	Medtr3g036335	MtrunA17_Chr3g0091221	F-box protein interaction domain protein 25488799 PTN004883103 orthologs	PROTEIN, PUTATIVE-RELATED (PTHR31790:SF230)	-	-	-	-
MTR_7g099750	Medtr7g099750	MtrunA17_Chr7g0262881	Cation/H+ exchanger 3 MTR_7g099750 PTN004949016 orthologs	K(+)/H(+) ANTIPORTER 1 (PTHR32468:SF0)	transporter	-	monoatomic cation transport regulation of pH transmembrane transport	endomembrane system membrane
MTR_4g118000	Medtr4g118000	MtrunA17_Chr4g0066281	Glycosyltransferase 25494056 PTN005365997 orthologs	PUTATIVE-RELATED (PTHR48049:SF70)	glycosyltransferase	UDP-glycosyltransferase activity transferase activity glycosyltransferase activity UDP-glucosyltransferase activity	-	-
MTR_4g122710	Medtr4g122710	MtrunA17_Chr4g0068671	Transmembrane protein, putative 11413212 PTN005040075 orthologs	PROTEIN, PUTATIVE-RELATED (PTHR34188:SF22)	-	-	-	membrane
MTR_7g111040	Medtr7g111040	#N/A	Cytochrome f MTR_7g111040 PTN004991982 orthologs	CYTOCHROME F (PTHR33288:SF10)	-	iron ion binding electron transfer activity heme binding	photosynthesis electron transport chain	thylakoid membrane
MTR_1g021638	Medtr1g021638	MtrunA17_Chr1g0154361	Putative Gnk2-like domain-containing protein MTR_1g021638 PTN004921807 orthologs	GNK2-HOMOLOGOUS DOMAIN-CONTAINING PROTEIN (PTHR32099:SF51)	-	-	-	-
MTR_4g103250	Medtr4g103250	MtrunA17_Chr4g0057391	Nucleic acid-binding protein, putative 11415627 PTN005065410 orthologs	OS03G0310200 PROTEIN (PTHR34946:SF2)	-	-	gravitropism	nucleus
MTR_3g090760	Medtr3g090760	MtrunA17_Chr3g0126321	Ethylene response factor 11418481 PTN004775689 orthologs	AP2/ERF DOMAIN-CONTAINING PROTEIN (PTHR31194:SF202)	DNA-binding transcription factor	DNA binding DNA-binding transcription factor activity	DNA-templated transcription regulation of DNA-templated transcription	nucleus
MTR_6g084490	Medtr6g084490	MtrunA17_Chr6g0484511	p-loop nucleoside triphosphate hydrolase superfamily protein MTR_6g084490 PTN004673220 orthologs	P-LOOP NUCLEOSIDE TRIPHOSPHATE HYDROLASE SUPERFAMILY PROTEIN (PTHR47972:SF57)	microtubule binding motor protein	nucleotide binding cytoskeletal motor activity microtubule motor activity ATP binding microtubule binding hydrolase activity	microtubule-based process microtubule-based movement	microtubule microtubule cytoskeleton
MTR_4g054960	Medtr4g054960	MtrunA17_Chr4g0026951	MAR-binding filament-like protein, putative 11445122 PTN005191583 orthologs	A-TYPE INCLUSION PROTEIN, PUTATIVE-RELATED (PTHR43941:SF5)	-	chromatin binding	mitotic chromosome condensation	chromatin condensed chromosome condensin complex
MTR_5g064530	Medtr5g064530		Leguminosin group485 secreted peptide 11442299 PTN004964212 orthologs	LEGUMINOSIN GROUP485 SECRETED PEPTIDE (PTHR33088:SF78)	-	-	-	-
MTR_3g026160	Medtr3g026160	MtrunA17_Chr3g0087041	Leguminosin group485 secreted peptide 25488716 PTN004964022 orthologs	PROTEIN PELPK1-RELATED (PTHR33088:SF28)	-	-	-	-
MTR_4g075750	Medtr4g075750	MtrunA17_Chr4g0038711	Putative amino acid transporter, transmembrane domain-containing protein 25492864 PTN004584918 orthologs	SODIUM-COUPLED NEUTRAL AMINO ACID TRANSPORTER 11-RELATED (PTHR22950:SF693)	amino acid transporter	L-amino acid transmembrane transporter activity symporter activity	amino acid transmembrane transport amino acid transport auxin-activated signaling pathway L-alpha-amino acid transmembrane transport	membrane
MTR_0154s0020	Medtr0154s0020	MtrunA17_Chr4g0052981	MAP3K-like kinase 25480496 PTN004697990 orthologs	MITOGEN-ACTIVATED PROTEIN KINASE KINASE KINASE 19-RELATED (PTHR48011:SF18)	-	nucleotide binding protein kinase activity protein serine/threonine kinase activity ATP binding kinase activity transferase activity	protein phosphorylation signal transduction phosphorylation	-
MTR_3g450610	Medtr3g450610	#N/A	Uncharacterized protein MTR_3g450610 orthologs	-	-	-	-	-
MTR_5g020960	Medtr5g020960	MtrunA17_Chr5g0404641	Heavy-metal-associated domain protein 11412854 PTN005251957 orthologs	OS04G0661100 PROTEIN (PTHR45811:SF13)	-	metal ion binding	-	-
MTR_3g031470	Medtr3g031470	MtrunA17_Chr3g0106221|MtrunA17_Chr3R0197000	Receptor-like serine/threonine-protein kinase 11415391 PTN005398705 orthologs	TYROSINE KINASE FAMILY PROTEIN (PTHR47976:SF63)	transmembrane signal receptor	nucleotide binding protein kinase activity protein serine/threonine kinase activity ATP binding kinase activity transferase activity	protein phosphorylation phosphorylation recognition of pollen	membrane
MTR_4g064025	Medtr4g064025	#N/A	Steroid 5-alpha-reductase DET2 25492534 PTN004168679 orthologs	STEROID 5-ALPHA-REDUCTASE DET2 (PTHR10556:SF43)	dehydrogenase	3-oxo-5-alpha-steroid 4-dehydrogenase activity oxidoreductase activity oxidoreductase activity, acting on the CH-CH group of donors 3-oxo-5alpha-steroid 4-dehydrogenase (NADP(+))	lipid metabolic process steroid metabolic process brassinosteroid biosynthetic process	membrane
MTR_7g105320	Medtr7g105320	MtrunA17_Chr7g0266771	F-box plant protein, putative 25499417 PTN005022782 orthologs	OS12G0156500 PROTEIN (PTHR33736:SF13)	-	-	-	-
MTR_8g037923	Medtr8g037923	MtrunA17_Chr8g0352511	DUF247 domain protein 25501073 PTN004837878 orthologs	DUF247 DOMAIN PROTEIN (PTHR31549:SF225)	-	-	-	membrane
MTR_8g021380	Medtr8g021380	MtrunA17_Chr8g0344481	Jasmonate zim-domain protein 25500566 PTN004961982 orthologs	TIFY DOMAIN-CONTAINING PROTEIN (PTHR33077:SF46)	-	-	response to wounding regulation of defense response regulation of jasmonic acid mediated signaling pathway	nucleus membrane
MTR_7g080020	Medtr7g080020	MtrunA17_Chr7g0249311	WRKY family transcription factor MTR_7g080020 PTN004782156 orthologs	OS07G0583700 PROTEIN (PTHR31221:SF126)	DNA-binding transcription factor	DNA binding DNA-binding transcription factor activity sequence-specific DNA binding	regulation of DNA-templated transcription	nucleus
MTR_8g442410	Medtr8g442410	MtrunA17_Chr8g0357601	GRAS family transcription factor 25502341 PTN004848503 orthologs	GRAS FAMILY TRANSCRIPTION FACTOR (PTHR31636:SF160)	-	DNA-binding transcription factor activity sequence-specific DNA binding	regulation of DNA-templated transcription response to symbiotic fungus	nucleus
MTR_2g075830	Medtr2g075830	MtrunA17_Chr2g0315491	Papain family cysteine protease 11405272 PTN004359607 orthologs	RE20049P (PTHR12411:SF741)	cysteine protease	cysteine-type endopeptidase activity peptidase activity cysteine-type peptidase activity hydrolase activity	proteolysis proteolysis involved in protein catabolic process	extracellular space lysosome
MTR_5g009410	Medtr5g009410	MtrunA17_Chr5g0396741	AP2 domain class transcription factor 11439987 PTN004855990 orthologs	ETHYLENE-RESPONSIVE TRANSCRIPTION FACTOR ERF061 (PTHR31657:SF20)	DNA-binding transcription factor	DNA binding DNA-binding transcription factor activity	DNA-templated transcription regulation of DNA-templated transcription	nucleus
MTR_2g021480	Medtr2g021480	MtrunA17_Chr2g0287311	F-box protein MTR_2g021480 PTN008726620 orthologs	F-BOX DOMAIN-CONTAINING PROTEIN (PTHR47993:SF292)	-	-	-	-
MTR_8g045555	Medtr8g045555	MtrunA17_Chr8g0355761	Pathogenesis-related protein bet V I family protein 25501143 PTN004897663 orthologs	PATHOGENESIS-RELATED PROTEIN BET V I FAMILY PROTEIN (PTHR31907:SF15)	-	-	defense response	-
MTR_4g019030	Medtr4g019030	MtrunA17_Chr4g0008291	Putative leucine-rich repeat-containing, plant-type, leucine-rich repeat domain, L MTR_4g019030 PTN004719710 orthologs	OS12G0212366 PROTEIN (PTHR48061:SF2)	transmembrane signal receptor	-	-	plasma membrane membrane
MTR_7g012340	Medtr7g012340	MtrunA17_Chr7g0218591	Lipid transfer protein 11408539 PTN004984478 orthologs	LIPID TRANSFER PROTEIN (PTHR33191:SF58)	-	-	-	-
MTR_3g078623	Medtr3g078623	MtrunA17_Chr3g0118231	Formin-like protein 25489577 PTN004618336 orthologs	FORMIN-LIKE PROTEIN (PTHR23213:SF273)	-	actin binding actin filament binding	actin cytoskeleton organization actin nucleation	membrane
MTR_0007s0140	Medtr0007s0140	#N/A	Disease resistance protein (TIR-NBS-LRR class), putative 25479490 PTN004220487 orthologs	NB-ARC DOMAIN PROTEIN (PTHR11017:SF431)	-	S-adenosylmethionine-dependent methyltransferase activity ADP binding	defense response signal transduction	-
MTR_4g011120	Medtr4g011120	MtrunA17_Chr4g0003671	F-box/LRR protein, putative 25491328 PTN007610737 orthologs	F-BOX DOMAIN-CONTAINING PROTEIN (PTHR13318:SF106)	-	-	SCF-dependent proteasomal ubiquitin-dependent protein catabolic process	SCF ubiquitin ligase complex
MTR_7g096140	Medtr7g096140	MtrunA17_Chr7g0260681	Phospholipase A1 MTR_7g096140 PTN004821120 orthologs	PHOSPHOLIPASE A1-IGAMMA2, CHLOROPLASTIC (PTHR31403:SF51)	phospholipase	phospholipase activity	lipid metabolic process	-
MTR_7g106880	Medtr7g106880	MtrunA17_Chr7g0267971	Putative xenobiotic-transporting ATPase 25499529 PTN004508080 orthologs	XENOBIOTIC-TRANSPORTING ATPASE-RELATED (PTHR48041:SF138)	ATP-binding cassette (ABC) transporter	nucleotide binding ATP binding hydrolase activity ATP hydrolysis activity ATPase-coupled transmembrane transporter activity ABC-type transporter activity	transmembrane transport	membrane
MTR_7g086090	Medtr7g086090	MtrunA17_Chr7g0253631	Blue (Type 1) copper domain 11439546 PTN004950483 orthologs	PHYTOCYANIN DOMAIN-CONTAINING PROTEIN (PTHR33021:SF533)	-	electron transfer activity	electron transport chain	-
MTR_4g033170	Medtr4g033170	MtrunA17_Chr4g0014561|MtrunA17_Chr4g0014591	IOMT 6 25491781 PTN004300765 orthologs	ISOFLAVONE 4'-O-METHYLTRANSFERASE (PTHR11746:SF228)	methyltransferase	methyltransferase activity O-methyltransferase activity S-adenosylmethionine-dependent methyltransferase activity transferase activity protein dimerization activity	aromatic compound biosynthetic process methylation	-
MTR_8g089820	Medtr8g089820	MtrunA17_Chr8g0381611	Lysine ketoglutarate reductase trans-splicing protein 25501854 PTN004777426 orthologs	LYSINE KETOGLUTARATE REDUCTASE TRANS-SPLICING PROTEIN (PTHR31210:SF52)	-	-	-	membrane
MTR_3g111970	Medtr3g111970	MtrunA17_Chr3g0141671	Uncharacterized protein 25490198 PTN005027978 orthologs	SUBFAMILY NOT NAMED (PTHR33872:SF14)	DNA metabolism protein	-	-	-
MTR_0011s0280	Medtr0011s0280	#N/A	NADP-dependent alkenal double bond reductase P1 25479569 PTN005151475 orthologs	OS06G0602900 PROTEIN (PTHR43205:SF12)	reductase	oxidoreductase activity oxidoreductase activity, acting on the CH-CH group of donors, NAD or NADP as acceptor	-	-
MTR_4g120300	Medtr4g120300	MtrunA17_Chr4g0067621	Uncharacterized protein MTR_4g120300 PTN005007941 orthologs	SUBFAMILY NOT NAMED (PTHR33484:SF4)	-	-	-	-
MTR_6g079630	Medtr6g079630	MtrunA17_Chr6g0481561	Chitinase 11420203 PTN005306850 orthologs	2, PUTATIVE, EXPRESSED-RELATED (PTHR46476:SF13)	-	hydrolase activity, hydrolyzing O-glycosyl compounds chitinase activity hydrolase activity hydrolase activity, acting on glycosyl bonds	carbohydrate metabolic process metabolic process	-
MTR_3g082200	Medtr3g082200	MtrunA17_Chr3g0120521	Putative tripeptidyl-peptidase II 11435970 PTN005184100 orthologs	SUBTILISIN-LIKE PROTEASE SBT5.4 (PTHR43806:SF38)	serine protease	serine-type endopeptidase activity peptidase activity serine-type peptidase activity tripeptidyl-peptidase activity hydrolase activity	proteolysis response to symbiotic fungus	extracellular region extracellular space apoplast
MTR_1g100623	Medtr1g100623	MtrunA17_Chr1g0203341	Uncharacterized protein 25485071 PTN005027266 orthologs	SUBFAMILY NOT NAMED (PTHR33836:SF8)	-	-	response to stress response to abscisic acid	-
MTR_4g084840	Medtr4g084840	MtrunA17_Chr4g0044171	Uncharacterized protein MTR_4g084840 orthologs	-	-	-	-	-
MTR_7g070800	Medtr7g070800	MtrunA17_Chr7R0218250|MtrunA17_Chr7g0243771	Putative soyasapogenol B glucuronide galactosyltransferase 11416964 PTN005365800 orthologs	SOYASAPOGENOL B GLUCURONIDE GALACTOSYLTRANSFERASE-RELATED (PTHR48049:SF149)	glycosyltransferase	UDP-glycosyltransferase activity transferase activity glycosyltransferase activity UDP-glucosyltransferase activity soyasapogenol B glucuronide galactosyltransferase activity	-	-
MTR_4g077180	Medtr4g077180	MtrunA17_Chr4g0039371	Lipid transfer protein 25492871 PTN004991690 orthologs	OS01G0800600 PROTEIN (PTHR33286:SF1)	-	-	-	-
MTR_3g106400	Medtr3g106400	MtrunA17_Chr3g0137241	Class II knotted-like homeobox protein 11426748 PTN004314383 orthologs	HOMEOBOX PROTEIN KNOTTED-1-LIKE LET12 (PTHR11850:SF340)	homeodomain transcription factor	DNA-binding transcription factor activity, RNA polymerase II-specific DNA binding	regulation of DNA-templated transcription regulation of transcription by RNA polymerase II	nucleus
MTR_1g028600	Medtr1g028600	MtrunA17_Chr1g0158991	Low affinity inorganic phosphate transporter 4 PT4 PTN004658289 orthologs	INORGANIC PHOSPHATE TRANSPORTER 1-11 (PTHR24064:SF251)	secondary carrier transporter	inorganic phosphate transmembrane transporter activity symporter activity transmembrane transporter activity	phosphate ion transport response to symbiotic fungus detection of phosphate ion lateral root formation cellular response to phosphate starvation arbuscular mycorrhizal association cellular response to nitrogen levels transmembrane transport	plasma membrane membrane periarbuscular membrane
MTR_8g095040	Medtr8g095040	MtrunA17_Chr8g0385081	Ammonium transporter 11442449 PTN005141265 orthologs	AMMONIUM TRANSPORTER MEP2 (PTHR43029:SF10)	transporter	ammonium transmembrane transporter activity	ammonium transmembrane transport	plasma membrane membrane
MTR_2g100560	Medtr2g100560	MtrunA17_Chr2g0330721	IAA-amino acid hydrolase ILR1-like protein 11427153 PTN004218833 orthologs	IAA-AMINO ACID HYDROLASE ILR1-LIKE 4-RELATED (PTHR11014:SF55)	metalloprotease	IAA-Ala conjugate hydrolase activity hydrolase activity	auxin metabolic process	-
MTR_1g070185	Medtr1g070185	MtrunA17_Chr1g0184241	Desacetoxyvindoline 4-hydroxylase, putative 25484298 PTN004138580 orthologs	FE2OG DIOXYGENASE DOMAIN-CONTAINING PROTEIN (PTHR10209:SF714)	oxidoreductase	oxidoreductase activity metal ion binding desacetoxyvindoline 4-hydroxylase activity	-	-
MTR_3g107800	Medtr3g107800	MtrunA17_Chr3g0138211	Transporter ABC domain protein 11431520 PTN004681378 orthologs	TRANSPORTER ABC DOMAIN PROTEIN (PTHR24221:SF548)	ATP-binding cassette (ABC) transporter	nucleotide binding ATP binding ATP hydrolysis activity ATPase-coupled transmembrane transporter activity ABC-type transporter activity	transmembrane transport	membrane
MTR_4g005270	Medtr4g005270		Terpene cyclase/mutase family member 25491157 PTN004303370 orthologs	BETA-AMYRIN SYNTHASE-RELATED (PTHR11764:SF58)	cyclase	isomerase activity intramolecular transferase activity oxidosqualene cyclase activity beta-amyrin synthase activity	triterpenoid biosynthetic process	lipid droplet
MTR_3g102120	Medtr3g102120	MtrunA17_Chr3g0134171	Putative SPRY domain, concanavalin A-like lectin/glucanase domain-containing protein 11420912 PTN004390215 orthologs	SPRY DOMAIN-CONTAINING PROTEIN 3 (PTHR12864:SF54)	scaffold/adaptor protein	carbohydrate binding	cell-cell adhesion	membrane
MTR_2g008010	Medtr2g008010	MtrunA17_Chr2g0278571	Uncharacterized protein 11425128 orthologs	-	-	-	-	-
MTR_2g017750	Medtr2g017750	MtrunA17_Chr2g0284701	Peptide/nitrate transporter 11440332 PTN004283662 orthologs	PROTEIN NRT1/ PTR FAMILY 4.2 (PTHR11654:SF336)	transporter	transmembrane transporter activity	transmembrane transport	membrane
MTR_1g081625	Medtr1g081625	MtrunA17_Chr1g0191061	O-acetylserine (Thiol) lyase 25484655 PTN004147585 orthologs	O-ACETYLSERINE (THIOL) LYASE (PTHR10314:SF178)	lyase	cysteine synthase activity lyase activity	cysteine biosynthetic process from serine	cytoplasm
MTR_2g012790	Medtr2g012790	MtrunA17_Chr2g0281551	F-box/kelch-repeat plant protein, putative 11420642 PTN005342642 orthologs	F-BOX DOMAIN-CONTAINING PROTEIN (PTHR47365:SF1)	-	-	-	-
MTR_2g461190	Medtr2g461190	MtrunA17_Chr2g0305131	Stress induced protein 25488388 PTN004981192 orthologs	STRESS INDUCED PROTEIN (PTHR33168:SF93)	-	-	-	-
MTR_1g019715	Medtr1g019715	MtrunA17_Chr1g0153631	EF-hand pair protein MTR_1g019715 PTN007727339 orthologs	EF-HAND PAIR PROTEIN (PTHR23050:SF493)	calmodulin-related	calcium ion binding enzyme regulator activity	-	-
MTR_7g113950	Medtr7g113950	MtrunA17_Chr7g0273251	DUF3049 family protein 11435991 PTN004978649 orthologs	FANTASTIC FOUR-LIKE PROTEIN (DUF3049) (PTHR33155:SF27)	-	-	-	membrane
MTR_4g019210	Medtr4g019210	MtrunA17_Chr4g0008451	O-fucosyltransferase family protein 11414583 PTN004875136 orthologs	O-FUCOSYLTRANSFERASE 28 (PTHR31741:SF4)	-	transferase activity glycosyltransferase activity	fucose metabolic process	cytoplasm membrane
MTR_1g033750	Medtr1g033750	MtrunA17_Chr1g0162171	GRAM domain protein/ABA-responsive-like protein 25482636 PTN004907109 orthologs	GRAM DOMAIN PROTEIN/ABA-RESPONSIVE-LIKE PROTEIN (PTHR31969:SF65)	-	-	-	-
MTR_1g492630	Medtr1g492630	MtrunA17_Chr1g0198071	Transmembrane protein, putative 25485802 PTN005097843 orthologs	OS01G0969000 PROTEIN (PTHR36374:SF1)	-	-	-	chloroplast membrane
MTR_7g112420	Medtr7g112420	MtrunA17_Chr7g0271961	Putative minus-end-directed kinesin ATPase 11431299 PTN004673374 orthologs	MINUS-END-DIRECTED KINESIN ATPASE-RELATED (PTHR47972:SF55)	microtubule binding motor protein	nucleotide binding cytoskeletal motor activity microtubule motor activity ATP binding microtubule binding hydrolase activity	microtubule-based process microtubule-based movement	microtubule microtubule cytoskeleton
MTR_7g100830	Medtr7g100830	MtrunA17_Chr7g0263791	Protamine P1 family protein 11429895 PTN005004579 orthologs	PROTAMINE P1 FAMILY PROTEIN (PTHR33448:SF10)	-	-	-	-
MTR_7g112963	Medtr7g112963	MtrunA17_Chr7R0320640|MtrunA17_Chr7g0272441	Epoxide hydrolase 25499667 PTN005158455 orthologs	EPOXIDE HYDROLASE (PTHR43329:SF130)	hydrolase	catalytic activity epoxide hydrolase activity hydrolase activity	-	-
MTR_7g086160	Medtr7g086160	MtrunA17_Chr7g0253681|MtrunA17_Chr7R0253600	Blue copper protein 1b BCP1B PTN004950491 orthologs	BLUE COPPER PROTEIN 1B (PTHR33021:SF408)	-	electron transfer activity metal ion binding	response to symbiotic fungus electron transport chain	membrane
MTR_1g115190	Medtr1g115190	MtrunA17_Chr1g0212291	Aluminum activated malate transporter family protein 25485679 PTN004760618 orthologs	ALUMINUM ACTIVATED MALATE TRANSPORTER (PTHR31086:SF91)	transporter	-	malate transport transmembrane transport	plant-type vacuole membrane membrane
MTR_5g044220	Medtr5g044220	MtrunA17_Chr5g0419001	Putative triose phosphate/phosphoenolpyruvate translocator, sugar phosphate transporter 11414021 PTN004234364 orthologs	TRIOSE-PHOSPHATE / PHOSPHATE TRANSLOCATOR (PTHR11132:SF312)	secondary carrier transporter	phosphoglycerate transmembrane transporter activity antiporter activity organophosphate ester transmembrane transporter activity transmembrane transporter activity	phosphoglycerate transmembrane transport organophosphate ester transport transmembrane transport	Golgi apparatus membrane chloroplast membrane
MTR_7g105400	Medtr7g105400	MtrunA17_Chr7g0266851	Lysosomal pro-X carboxypeptidase-like protein 25499423 PTN004218180 orthologs	LYSOSOMAL PRO-X CARBOXYPEPTIDASE-LIKE PROTEIN (PTHR11010:SF80)	serine protease	carboxypeptidase activity serine-type carboxypeptidase activity serine-type peptidase activity dipeptidyl-peptidase activity hydrolase activity	proteolysis	-
MTR_3g098910	Medtr3g098910	MtrunA17_Chr3g0131951	Bidirectional sugar transporter SWEET 11431164 PTN004193589 orthologs	BIDIRECTIONAL SUGAR TRANSPORTER SWEET12 (PTHR10791:SF22)	-	sugar transmembrane transporter activity	carbohydrate transport carbohydrate transmembrane transport	plasma membrane membrane
MTR_6g016635	Medtr6g016635	MtrunA17_Chr6g0456381	Proline dehydrogenase 25495522 PTN004447245 orthologs	PROLINE DEHYDROGENASE 1, MITOCHONDRIAL (PTHR13914:SF0)	oxidase	proline dehydrogenase activity oxidoreductase activity FAD binding	proline metabolic process proline catabolic process proline catabolic process to glutamate	mitochondrion
MTR_3g088965	Medtr3g088965	MtrunA17_Chr3g0125721	Transmembrane protein, putative 25489750 PTN004974785 orthologs	PROTEIN, PUTATIVE-RELATED (PTHR33133:SF51)	-	-	-	membrane
MTR_7g417750	Medtr7g417750	MtrunA17_Chr7g0220911	Allene-oxide cyclase 25499834 PTN004888391 orthologs	ALLENE-OXIDE CYCLASE (PTHR31843:SF10)	cyclase	isomerase activity allene-oxide cyclase activity	jasmonic acid biosynthetic process	chloroplast plastid
MTR_8g083150	Medtr8g083150	MtrunA17_Chr8g0378021	Putative rapid ALkalinization Factor 11417972 PTN004975004 orthologs	PROTEIN RALF-LIKE 32 (PTHR33136:SF4)	-	-	calcium-mediated signaling	extracellular region
MTR_4g134090	Medtr4g134090	MtrunA17_Chr4g0076421	Peroxisomal acetoacetyl-coenzyme A thiolase 25494326 PTN004500894 orthologs	PEROXISOMAL ACETOACETYL-COENZYME A THIOLASE (PTHR18919:SF168)	acyltransferase	acetyl-CoA C-acetyltransferase activity transferase activity acyltransferase activity acyltransferase activity, transferring groups other than amino-acyl groups	fatty acid beta-oxidation	mitochondrion
MTR_2g036440	Medtr2g036440	MtrunA17_Chr2g0297911	Malectin/receptor-like kinase family protein 11438715 PTN004733951 orthologs	MALECTIN/RECEPTOR-LIKE KINASE FAMILY PROTEIN (PTHR27009:SF274)	-	nucleotide binding protein kinase activity protein serine/threonine kinase activity ATP binding kinase activity transferase activity	protein phosphorylation phosphorylation	membrane
MTR_3g086890	Medtr3g086890	MtrunA17_Chr3g0123761	Uncharacterized protein 11422680 PTN005071621 orthologs	EXPRESSED PROTEIN (PTHR35164:SF9)	-	-	-	-
MTR_1g103680	Medtr1g103680	MtrunA17_Chr1g0205371	Cytochrome P450 family protein 25485204 PTN005383808 orthologs	CYTOCHROME P450 FAMILY PROTEIN (PTHR47950:SF12)	oxygenase	monooxygenase activity iron ion binding oxidoreductase activity oxidoreductase activity, acting on paired donors, with incorporation or reduction of molecular oxygen heme binding metal ion binding geraniol 10-hydroxylase activity	-	membrane
MTR_6g009110	Medtr6g009110	MtrunA17_Chr6g0452111	ABC transporter B family protein 11424105 PTN004681894 orthologs	ABC TRANSPORTER B FAMILY MEMBER 15 (PTHR24221:SF528)	ATP-binding cassette (ABC) transporter	nucleotide binding ATP binding hydrolase activity ATP hydrolysis activity ATPase-coupled transmembrane transporter activity ABC-type transporter activity	transmembrane transport	membrane
MTR_8g079950	Medtr8g079950	MtrunA17_Chr8g0376891	HXXXD-type acyl-transferase family protein 25501700 PTN004846707 orthologs	ACETYLTRANSFERASE (PTHR31623:SF110)	-	transferase activity acyltransferase activity vinorine synthase activity	-	-
MTR_2g022370	Medtr2g022370		Extracellular dermal glycoprotein 25486096 PTN004428625 orthologs	EUKARYOTIC ASPARTYL PROTEASE FAMILY PROTEIN (PTHR47965:SF68)	protease	aspartic-type endopeptidase activity	proteolysis	-
MTR_2g089100	Medtr2g089100	MtrunA17_Chr2g0323111	GRAS family transcription factor 11418043 PTN004849127 orthologs	OS05G0500600 PROTEIN (PTHR31636:SF5)	-	DNA-binding transcription factor activity sequence-specific DNA binding	regulation of DNA-templated transcription response to symbiotic fungus	nucleus
MTR_8g442310	Medtr8g442310	MtrunA17_Chr8g0357651	Receptor-like serine/threonine-protein kinase 25502334 PTN005393704 orthologs	LECTIN KINASE FAMILY PROTEIN, PUTATIVE-RELATED (PTHR27002:SF634)	transmembrane signal receptor	nucleotide binding protein kinase activity protein serine/threonine kinase activity ATP binding kinase activity transferase activity	protein phosphorylation phosphorylation	plasma membrane membrane
MTR_2g078730	Medtr2g078730	MtrunA17_Chr2g0316981	Branched-chain-amino-acid aminotransferase-like protein 25487305 PTN005128487 orthologs	OS01G0238500 PROTEIN (PTHR42743:SF8)	transaminase	catalytic activity transaminase activity 4-amino-4-deoxychorismate lyase activity transferase activity lyase activity pyridoxal phosphate binding D-alanine:2-oxoglutarate aminotransferase activity	carboxylic acid metabolic process folic acid biosynthetic process	-
MTR_0251s0050	Medtr0251s0050	MtrunA17_Chr4g0022931	Myb-related transcription factor 25480734 PTN004176591 orthologs	MYB-RELATED PROTEIN 308-LIKE (PTHR10641:SF1377)	homeodomain transcription factor	-	-	-
MTR_7g033475	Medtr7g033475	MtrunA17_Chr7g0227231	Polygalacturonase inhibitor 25497919 PTN004720013 orthologs	POLYGALACTURONASE INHIBITOR (PTHR48059:SF28)	-	-	-	-
MTR_4g111915	Medtr4g111915	MtrunA17_Chr4g0062551	AP2 domain class transcription factor MTR_4g111915 PTN004775413 orthologs	AP2/ERF DOMAIN-CONTAINING PROTEIN (PTHR31194:SF82)	DNA-binding transcription factor	DNA binding DNA-binding transcription factor activity	DNA-templated transcription regulation of DNA-templated transcription	nucleus
MTR_6g088445	Medtr6g088445	MtrunA17_Chr6g0486721	Polyketide cyclase/dehydrase and lipid transporter 25496945 PTN005025204 orthologs	POLYKETIDE CYCLASE/DEHYDRASE AND LIPID TRANSPORTER (PTHR33789:SF3)	-	protein phosphatase inhibitor activity	abscisic acid-activated signaling pathway	nucleus cytoplasm plasma membrane membrane
MTR_7g024880	Medtr7g024880	#N/A	Calcium-binding EF-hand protein 11443847 PTN005055655 orthologs	OS09G0482800 PROTEIN (PTHR34574:SF10)	calmodulin-related	calcium ion binding	-	-
MTR_8g087810	Medtr8g087810	MtrunA17_Chr8g0379991	Peptide/nitrate transporter MTR_8g087810 PTN004283658 orthologs	PEPTIDE/NITRATE TRANSPORTER (PTHR11654:SF345)	transporter	transmembrane transporter activity	transmembrane transport	membrane
MTR_4g094610	Medtr4g094610	MtrunA17_Chr4g0051961	LRR receptor-like kinase family protein 25493396 PTN004725139 orthologs	PROTEIN KINASE DOMAIN-CONTAINING PROTEIN (PTHR48056:SF59)	transmembrane signal receptor	protein kinase activity ATP binding kinase activity transferase activity receptor serine/threonine kinase binding	protein phosphorylation phosphorylation	membrane
MTR_6g082180	Medtr6g082180	MtrunA17_Chr6g0483511	Putative TNFR/NGFR cysteine-rich region 11435531 PTN005326718 orthologs	HEAVY METAL-ASSOCIATED ISOPRENYLATED PLANT PROTEIN 47 (PTHR46932:SF12)	-	-	-	-
MTR_3g058390	Medtr3g058390	MtrunA17_Chr3g0101821|MtrunA17_Chr3R0177180	Cytochrome P450 family 71 protein 25489100 PTN005386059 orthologs	CYTOCHROME P450 FAMILY 71 PROTEIN (PTHR47956:SF81)	oxygenase	monooxygenase activity iron ion binding oxidoreductase activity oxidoreductase activity, acting on paired donors, with incorporation or reduction of molecular oxygen heme binding metal ion binding	-	membrane
MTR_0807s0020	Medtr0807s0020	MtrunA17_Chr6g0469031|MtrunA17_Chr6g0469061	Albumin-2 protein 25481430 orthologs	-	-	-	-	-
MTR_7g076970	Medtr7g076970	#N/A	Ripening related protein family 11435589 PTN004984465 orthologs	LIPID TRANSFER PROTEIN (PTHR33191:SF58)	-	-	-	-
MTR_3g089125	Medtr3g089125	MtrunA17_Chr3g0125861	Bidirectional sugar transporter SWEET 25489764 PTN004194034 orthologs	BIDIRECTIONAL SUGAR TRANSPORTER SWEET1 (PTHR10791:SF44)	-	sugar transmembrane transporter activity	carbohydrate transport carbohydrate transmembrane transport	plasma membrane membrane
MTR_3g035830	Medtr3g035830	MtrunA17_Chr3g0091031	Pmr5/Cas1p GDSL/SGNH-like acyl-esterase family protein 11406882 PTN004936810 orthologs	PMR5N DOMAIN-CONTAINING PROTEIN (PTHR32285:SF36)	-	O-acetyltransferase activity transferase activity	-	Golgi apparatus
MTR_7g095120	Medtr7g095120	MtrunA17_Chr7g0259971	Uncharacterized protein MTR_7g095120 PTN004983568 orthologs	SUBFAMILY NOT NAMED (PTHR33181:SF30)	-	-	-	-
MTR_5g036210	Medtr5g036210	#N/A	Transmembrane protein, putative MTR_5g036210 PTN008298380 orthologs	LATENCY-ASSOCIATED NUCLEAR ANTIGEN (PTHR48154:SF1)	-	-	-	membrane
MTR_6g088450	Medtr6g088450	MtrunA17_Chr6g0485661	Polyol/monosaccharide transporter 1 11437230 PTN004642612 orthologs	MFS DOMAIN-CONTAINING PROTEIN (PTHR23500:SF432)	secondary carrier transporter	carbohydrate transmembrane transporter activity symporter activity transmembrane transporter activity	carbohydrate transport carbohydrate transmembrane transport transmembrane transport	membrane
MTR_2g011070	Medtr2g011070	MtrunA17_Chr2g0280631	BHLH transcription factor-like protein 11428544 PTN004492712 orthologs	TRANSCRIPTION FACTOR BHLH114 (PTHR16223:SF238)	basic helix-loop-helix transcription factor	RNA polymerase II cis-regulatory region sequence-specific DNA binding DNA-binding transcription factor activity, RNA polymerase II-specific protein dimerization activity	regulation of transcription by RNA polymerase II	nucleus
MTR_8g018570	Medtr8g018570	MtrunA17_Chr8g0342971	Lipoxygenase 11424965 PTN004303823 orthologs	LINOLEATE 9S-LIPOXYGENASE-4 (PTHR11771:SF122)	oxygenase	oxidoreductase activity oxidoreductase activity, acting on single donors with incorporation of molecular oxygen, incorporation of two atoms of oxygen metal ion binding dioxygenase activity	lipid metabolic process fatty acid metabolic process fatty acid biosynthetic process oxylipin biosynthetic process lipid oxidation	cytoplasm
MTR_5g090660	Medtr5g090660	MtrunA17_Chr5g0442561	UDP-glucose flavonoid 3-O-glucosyltransferase MTR_5g090660 PTN005366740 orthologs	UDP-GLYCOSYLTRANSFERASE 71B7-RELATED (PTHR48049:SF48)	glycosyltransferase	UDP-glycosyltransferase activity transferase activity glycosyltransferase activity UDP-glucosyltransferase activity	-	-
MTR_4g102660	Medtr4g102660	MtrunA17_Chr4g0057231	Dehydration-responsive element-binding protein 25493648 PTN004888182 orthologs	DEHYDRATION-RESPONSIVE ELEMENT-BINDING PROTEIN (PTHR31839:SF26)	-	DNA binding DNA-binding transcription factor activity	DNA-templated transcription regulation of DNA-templated transcription	nucleus
MTR_4g050950	Medtr4g050950	MtrunA17_CPg0492231|MtrunA17_Chr4g0016261	NAD(P)H-quinone oxidoreductase chain 4 MTR_4g050950 PTN005166559 orthologs	NADH-UBIQUINONE OXIDOREDUCTASE CHAIN 4 (PTHR43507:SF1)	oxidoreductase	NADH dehydrogenase activity NADH dehydrogenase (ubiquinone) activity ubiquinone binding	aerobic respiration electron transport coupled proton transport ATP synthesis coupled electron transport	mitochondrial respiratory chain complex I plastid membrane
MTR_6g015695	Medtr6g015695		Disease resistance protein (TIR-NBS-LRR class) 25495396 PTN004219591 orthologs	NB-ARC DOMAIN PROTEIN (PTHR11017:SF271)	-	ADP binding	defense response signal transduction	-
MTR_6g071340	Medtr6g071340	MtrunA17_Chr6g0479261	RING-type E3 ubiquitin transferase 11415053 PTN004573838 orthologs	RING-TYPE E3 UBIQUITIN TRANSFERASE (PTHR22849:SF119)	-	ubiquitin-protein transferase activity transferase activity ubiquitin protein ligase activity	protein ubiquitination	-
MTR_1g090010	Medtr1g090010	MtrunA17_Chr1g0196621	Uncharacterized protein 11410238 PTN005120996 orthologs	RNA-BINDING PROTEIN (PTHR38382:SF1)	-	-	-	-
MTR_8g092650	Medtr8g092650	MtrunA17_Chr8g0383731	WAT1-related protein 11432201 PTN004780341 orthologs	WAT1-RELATED PROTEIN (PTHR31218:SF247)	-	transmembrane transporter activity	transmembrane transport	plasma membrane membrane
MTR_1g090920	Medtr1g090920	MtrunA17_Chr1g0197731	Glycosyltransferase family protein 25484866 PTN004226172 orthologs	PUTATIVE (AFU_ORTHOLOGUE AFUA_2G04480)-RELATED (PTHR43772:SF2)	glycosidase	transferase activity glycosyltransferase activity	protein glycosylation	membrane
MTR_7g056393	Medtr7g056393	MtrunA17_Chr7g0236011	2OG-Fe(II) oxygenase family oxidoreductase 25498303 PTN004138036 orthologs	OXIDASE, PUTATIVE-RELATED (PTHR10209:SF797)	oxidoreductase	oxidoreductase activity metal ion binding desacetoxyvindoline 4-hydroxylase activity	-	-
MTR_2g033080	Medtr2g033080	MtrunA17_Chr2g0293881	HECT-type E3 ubiquitin transferase MTR_2g033080 PTN005236488 orthologs	E3 UBIQUITIN-PROTEIN LIGASE UPL6 (PTHR45700:SF6)	ubiquitin-protein ligase	ubiquitin protein ligase activity	protein polyubiquitination ubiquitin-dependent protein catabolic process	-
MTR_6g071605	Medtr6g071605	MtrunA17_Chr6g0479411	Annexin 25496641 PTN004164271 orthologs	ANNEXIN A7 (PTHR10502:SF102)	calcium-binding protein	calcium ion binding calcium-dependent phospholipid binding	response to stress	cytoplasm
MTR_3g090430	Medtr3g090430	MtrunA17_Chr3g0126201	Dof domain zinc finger protein 11416134 PTN004914479 orthologs	DOF ZINC FINGER PROTEIN DOF1.2 (PTHR31992:SF284)	-	DNA binding DNA-binding transcription factor activity metal ion binding	regulation of DNA-templated transcription	nucleus
MTR_2g437880	Medtr2g437880	MtrunA17_Chr2g0296661	Cytochrome P450 family 81 protein 25488209 PTN005381780 orthologs	CYTOCHROME P450 81F2 (PTHR24298:SF860)	oxygenase	monooxygenase activity iron ion binding oxidoreductase activity oxidoreductase activity, acting on paired donors, with incorporation or reduction of molecular oxygen oxidoreductase activity, acting on paired donors, with incorporation or reduction of molecular oxygen, NAD(P)H as one donor, and incorporation of one atom of oxygen heme binding metal ion binding isoflavone 3'-hydroxylase activity	-	membrane
MTR_7g065015	Medtr7g065015	MtrunA17_Chr7g0240351	Nodule Cysteine-Rich (NCR) secreted peptide MTR_7g065015 orthologs	-	-	metal ion binding	-	membrane
MTR_4g109150	Medtr4g109150	MtrunA17_Chr4g0061191	Putative transcription factor bZIP family 25493855 PTN004917960 orthologs	EXPRESSED PROTEIN (PTHR32054:SF17)	-	-	chloroplast avoidance movement chloroplast accumulation movement	cytosol
MTR_6g084020	Medtr6g084020	MtrunA17_Chr6g0484241	Uncharacterized protein MTR_6g084020 PTN008490599 orthologs	PROTEIN, PUTATIVE-RELATED (PTHR48200:SF1)	-	-	-	-
MTR_1g018090	Medtr1g018090	MtrunA17_Chr1g0152651	Helix loop helix DNA-binding domain protein 11414212 PTN004491625 orthologs	TRANSCRIPTION FACTOR RSL2 (PTHR16223:SF338)	basic helix-loop-helix transcription factor	RNA polymerase II cis-regulatory region sequence-specific DNA binding DNA-binding transcription factor activity, RNA polymerase II-specific DNA binding protein dimerization activity	regulation of transcription by RNA polymerase II	nucleus
MTR_4g011630	Medtr4g011630	MtrunA17_Chr4g0003981	Drug resistance transporter-like ABC domain protein 25491361 PTN004506786 orthologs	ABC TRANSPORTER G FAMILY MEMBER 18 (PTHR19241:SF625)	ATP-binding cassette (ABC) transporter	nucleotide binding ATP binding hydrolase activity ABC-type transporter activity	transmembrane transport	membrane
MTR_8g061280	Medtr8g061280	MtrunA17_Chr8g0360281	26S proteasome non-ATPase regulatory subunit 5 11410998 PTN004425296 orthologs	26S PROTEASOME NON-ATPASE REGULATORY SUBUNIT 5 (PTHR13554:SF10)	protease	-	proteasome assembly	proteasome complex
MTR_4g020890	Medtr4g020890	#N/A	Disease resistance protein (TIR-NBS-LRR class) MTR_4g020890 PTN007939833 orthologs	DISEASE RESISTANCE PROTEIN (TIR-NBS-LRR CLASS) (PTHR32009:SF106)	-	-	signal transduction	-
MTR_7g096930	Medtr7g096930	MtrunA17_Chr7g0261281	Myb transcription factor 25499260 PTN004176726 orthologs	TRANSCRIPTION FACTOR MYB14 (PTHR10641:SF1346)	homeodomain transcription factor	-	-	-
MTR_3g063240	Medtr3g063240	MtrunA17_Chr3g0109101	DMT(Drug/metabolite transporter) superfamily permease 25489192 PTN004580174 orthologs	EAMA DOMAIN-CONTAINING PROTEIN (PTHR32322:SF2)	transporter	-	-	membrane
MTR_2g014760	Medtr2g014760	MtrunA17_Chr2g0282951	Glutaredoxin-C1 protein 11441825 PTN004129347 orthologs	MONOTHIOL GLUTAREDOXIN-S13 (PTHR10168:SF111)	oxidoreductase	-	negative regulation of transcription by RNA polymerase II response to salicylic acid salicylic acid mediated signaling pathway jasmonic acid mediated signaling pathway	-
MTR_4g087830	Medtr4g087830	MtrunA17_Chr4g0046011	Phospholipase A1 11444700 PTN004887149 orthologs	PHOSPHOLIPASE A1 (PTHR31828:SF15)	phospholipase	phospholipase A1 activity hydrolase activity	lipid metabolic process lipid catabolic process	-
MTR_3g067715	Medtr3g067715	MtrunA17_Chr3g0111491	Cold-regulated protein, putative 25489284 PTN005058570 orthologs	COLD-REGULATED PROTEIN (PTHR34673:SF1)	-	-	-	membrane
MTR_4g098930	Medtr4g098930	MtrunA17_Chr4g0055061	Expansin-B1-like protein 25493556 PTN004863985 orthologs	EXPANSIN-LIKE B1 (PTHR31692:SF92)	-	-	anatomical structure morphogenesis	extracellular region
MTR_1g101040	Medtr1g101040	MtrunA17_Chr1g0203141	Cytochrome P450 family 72 protein 11430321 PTN004685134 orthologs	CYTOCHROME P450 FAMILY 72 PROTEIN (PTHR24282:SF149)	oxygenase	monooxygenase activity iron ion binding oxidoreductase activity oxidoreductase activity, acting on paired donors, with incorporation or reduction of molecular oxygen heme binding metal ion binding	-	membrane
MTR_2g016730	Medtr2g016730	MtrunA17_Chr2g0284281	AP2 domain class transcription factor 25486007 PTN004775446 orthologs	AP2 DOMAIN CLASS TRANSCRIPTION FACTOR (PTHR31194:SF186)	DNA-binding transcription factor	DNA binding DNA-binding transcription factor activity	DNA-templated transcription regulation of DNA-templated transcription	nucleus
MTR_4g016610	Medtr4g016610	MtrunA17_Chr4g0006771	Disease resistance protein (TIR-NBS-LRR class), putative MTR_4g016610 PTN004220449 orthologs	ARCHAEAL ATPASE (PTHR11017:SF219)	-	S-adenosylmethionine-dependent methyltransferase activity ADP binding	defense response signal transduction	-
MTR_3g035610	Medtr3g035610	MtrunA17_CPg0493211|MtrunA17_Chr3g0090761	30S ribosomal protein S14 rps14 PTN004517667 orthologs	28S RIBOSOMAL PROTEIN S14, MITOCHONDRIAL (PTHR19836:SF19)	ribosomal protein	structural constituent of ribosome	translation	cytoplasm mitochondrion ribosome plastid small ribosomal subunit intracellular organelle cellular anatomical entity ribonucleoprotein complex
MTR_2g007960	Medtr2g007960	MtrunA17_Chr2g0278541	WAT1-related protein 11432540 PTN004781271 orthologs	GLYCOSIDE HYDROLASE FAMILY 35 PROTEIN (PTHR31218:SF382)	-	transmembrane transporter activity	transmembrane transport	plasma membrane membrane
MTR_3g087770	Medtr3g087770	MtrunA17_Chr3g0124411	Heavy metal transport/detoxification superfamily protein 11433789 PTN004569796 orthologs	HEAVY METAL-ASSOCIATED ISOPRENYLATED PLANT PROTEIN 23 (PTHR22814:SF336)	-	metal ion binding	response to stimulus	-
MTR_4g123950	Medtr4g123950	MtrunA17_Chr4g0069311	Group 3 LEA protein 11438219 PTN005343005 orthologs	GROUP 3 LEA PROTEIN (PTHR47372:SF18)	-	-	-	-
MTR_1g030630	Medtr1g030630	MtrunA17_Chr1g0160201	Heavy metal transport/detoxification superfamily protein 25482481 PTN004570054 orthologs	HEAVY METAL-ASSOCIATED ISOPRENYLATED PLANT PROTEIN 20 (PTHR22814:SF356)	-	metal ion binding	response to stimulus	-
MTR_4g113100	Medtr4g113100	MtrunA17_Chr4g0062911	LRR receptor-like kinase 11445437 PTN004732613 orthologs	OS01G0607900 PROTEIN (PTHR48010:SF55)	-	protein kinase activity ATP binding kinase activity transferase activity	protein phosphorylation phosphorylation	membrane
MTR_2g096120	Medtr2g096120	MtrunA17_Chr2g0327661	Uncharacterized protein MTR_2g096120 PTN005073990 orthologs	SUBFAMILY NOT NAMED (PTHR35304:SF10)	-	-	-	-
MTR_3g112460	Medtr3g112460	MtrunA17_Chr3g0142101	Peptide transporter 25490242 PTN004284983 orthologs	PEPTIDE TRANSPORTER (PTHR11654:SF428)	transporter	transmembrane transporter activity	oligopeptide transport transmembrane transport	membrane
MTR_7g068650	Medtr7g068650	MtrunA17_Chr7g0242551	Leucoanthocyanidin dioxygenase-like protein 25498759 PTN004134043 orthologs	JASMONATE-INDUCED OXYGENASE 4 (PTHR47990:SF176)	oxygenase	oxidoreductase activity 2-oxoglutarate-dependent dioxygenase activity metal ion binding dioxygenase activity jasmonic acid hydrolase	regulation of jasmonic acid mediated signaling pathway	-
MTR_2g033170	Medtr2g033170	MtrunA17_Chr2g0293911	Myb transcription factor 11417084 PTN005231854 orthologs	MYB TRANSCRIPTION FACTOR (PTHR45675:SF113)	DNA-binding transcription factor	DNA-binding transcription factor activity sequence-specific DNA binding	regulation of DNA-templated transcription	nucleus
MTR_6g036780	Medtr6g036780	MtrunA17_Chr6R0071510|MtrunA17_Chr6g0464141	LRR receptor-like kinase 11428017 PTN004725238 orthologs	LEUCINE-RICH REPEAT PROTEIN KINASE FAMILY PROTEIN (PTHR48053:SF37)	-	nucleotide binding protein kinase activity ATP binding kinase activity transferase activity signaling receptor activity	protein phosphorylation hormone-mediated signaling pathway phosphorylation	plasma membrane membrane
MTR_8g104990	Medtr8g104990	MtrunA17_Chr8g0391511	Salt stress response/antifungal domain protein 11415754 PTN004919655 orthologs	PLASMODESMATA-LOCATED PROTEIN 6 (PTHR32080:SF31)	-	-	defense response to bacterium	plasmodesma membrane
MTR_5g092340	Medtr5g092340	MtrunA17_Chr5g0443861	NB-ARC domain protein MTR_5g092340 PTN004220811 orthologs	NB-ARC DOMAIN PROTEIN (PTHR32009:SF145)	-	hydrolase activity ADP binding	defense response signal transduction	-
MTR_3g083630	Medtr3g083630	MtrunA17_Chr3g0121311	Putative 15-cis-phytoene synthase 11437285 PTN004830735 orthologs	15-CIS-PHYTOENE SYNTHASE-RELATED (PTHR31480:SF9)	cyclase	farnesyltranstransferase activity transferase activity transferase activity, transferring alkyl or aryl (other than methyl) groups geranylgeranyl-diphosphate geranylgeranyltransferase activity	biosynthetic process carotenoid biosynthetic process	plastid membrane
MTR_5g094840	Medtr5g094840	MtrunA17_Chr5g0445751	Cytochrome P450 family 71 protein 11442305 PTN005386067 orthologs	CYTOCHROME P450 FAMILY 71 PROTEIN (PTHR47956:SF63)	oxygenase	monooxygenase activity iron ion binding oxidoreductase activity oxidoreductase activity, acting on paired donors, with incorporation or reduction of molecular oxygen heme binding metal ion binding	-	membrane
MTR_8g103233	Medtr8g103233	MtrunA17_Chr8g0390331	Peptide/nitrate transporter plant 25502269 PTN004284344 orthologs	OS01G0761400 PROTEIN (PTHR11654:SF150)	transporter	transmembrane transporter activity	transmembrane transport	plasma membrane membrane
MTR_1g066380	Medtr1g066380	MtrunA17_Chr1g0181431	Peroxidase 11430516 PTN004786188 orthologs	PEROXIDASE 21 (PTHR31235:SF11)	peroxidase	peroxidase activity oxidoreductase activity heme binding metal ion binding lactoperoxidase activity	response to stress response to oxidative stress hydrogen peroxide catabolic process cellular oxidant detoxification	extracellular region plant-type cell wall
MTR_4g128410	Medtr4g128410	MtrunA17_Chr4g0072611	Xyloglucan endotransglucosylase/hydrolase 11446045 PTN004753833 orthologs	XYLOGLUCAN ENDOTRANSGLUCOSYLASE/HYDROLASE PROTEIN 23-RELATED (PTHR31062:SF282)	hydrolase	hydrolase activity, hydrolyzing O-glycosyl compounds transferase activity glycosyltransferase activity xyloglucan:xyloglucosyl transferase activity hydrolase activity hydrolase activity, acting on glycosyl bonds	carbohydrate metabolic process metabolic process xyloglucan metabolic process cell wall biogenesis cell wall organization	extracellular region apoplast
MTR_7g114870	Medtr7g114870	MtrunA17_Chr7g0273951	IQ calmodulin-binding motif protein 11434651 PTN004939704 orthologs	DUF4005 DOMAIN-CONTAINING PROTEIN (PTHR32295:SF263)	-	calmodulin binding hydrolase activity	-	-
MTR_7g068780	Medtr7g068780	MtrunA17_Chr7g0242601	Putative acyl-lipid Delta(12)-acetylenase 25498767 PTN004922020 orthologs	DELTA(12) FATTY ACID DESATURASE FAT-2 (PTHR32100:SF35)	-	oxidoreductase activity oxidoreductase activity, acting on paired donors, with oxidation of a pair of donors resulting in the reduction of molecular oxygen to two molecules of water	lipid metabolic process	membrane
MTR_6g059610	Medtr6g059610		Uncharacterized protein MTR_6g059610 orthologs	-	-	-	-	-
MTR_3g023650	Medtr3g023650	MtrunA17_Chr3g0086051	Carboxy-terminal region remorin 11440711 PTN004828737 orthologs	GB|AAD39278.1 (PTHR31471:SF5)	-	-	response to oxygen-containing compound	-
MTR_5g013530	Medtr5g013530	MtrunA17_Chr5g0399881	Jasmonate zim-domain protein 11420518 PTN004961498 orthologs	PROTEIN TIFY 10A (PTHR33077:SF140)	-	-	response to wounding regulation of defense response regulation of jasmonic acid mediated signaling pathway	nucleus
MTR_3g118020	Medtr3g118020	MtrunA17_Chr3g0145681	Plant phospholipase-like protein 11433903 PTN005075881 orthologs	EXPRESSED PROTEIN (PTHR35358:SF7)	-	-	-	-
MTR_7g099060	Medtr7g099060	MtrunA17_Chr7g0262441	Putative RNA polymerase-associated protein Rtf1 11421691 PTN004404623 orthologs	RNA POLYMERASE-ASSOCIATED PROTEIN RTF1 HOMOLOG (PTHR13115:SF8)	-	DNA binding RNA polymerase II C-terminal domain phosphoserine binding	-	Cdc73/Paf1 complex
MTR_3g087510	Medtr3g087510	MtrunA17_Chr3g0124281	PLAT-plant-stress protein 11427799 PTN004869193 orthologs	PLAT-PLANT-STRESS PROTEIN (PTHR31718:SF62)	-	-	-	cytoplasm
MTR_5g058225	Medtr5g058225	MtrunA17_Chr5R0143770	Uncharacterized protein MTR_5g058225 orthologs	-	-	-	-	-
MTR_3g467130	Medtr3g467130	MtrunA17_Chr3g0107501	Cytochrome P450 family protein 25491079 PTN004688060 orthologs	CYTOCHROME P450 FAMILY PROTEIN (PTHR24286:SF256)	oxygenase	monooxygenase activity iron ion binding oxidoreductase activity oxidoreductase activity, acting on paired donors, with incorporation or reduction of molecular oxygen heme binding metal ion binding	sterol metabolic process	membrane
MTR_5g055480	Medtr5g055480	MtrunA17_Chr5g0423131	Core-2/I-branching enzyme 11415785 PTN004748911 orthologs	CORE-2/I-BRANCHING ENZYME (PTHR31042:SF136)	transferase	transferase activity glycosyltransferase activity	-	membrane
MTR_3g114530	Medtr3g114530	MtrunA17_Chr3g0143311	Nucleoredoxin, putative 11442519 PTN004444621 orthologs	NUCLEOREDOXIN 2-RELATED (PTHR13871:SF7)	oxidoreductase	oxidoreductase activity metal ion binding	-	-
MTR_4g036990	Medtr4g036990	MtrunA17_Chr4g0019001	Transmembrane protein, putative MTR_4g036990 orthologs	-	-	-	-	-
MTR_3g088590	Medtr3g088590	MtrunA17_Chr3g0124881	Auxin conjugate hydrolase IAR36 PTN004218691 orthologs	IAA-AMINO ACID HYDROLASE ILR1-LIKE 6 (PTHR11014:SF62)	metalloprotease	IAA-Ala conjugate hydrolase activity hydrolase activity	jasmonic acid metabolic process auxin metabolic process	membrane
MTR_1g084670	Medtr1g084670	MtrunA17_Chr1g0193031	Hexosyltransferase 11416931 PTN004239418 orthologs	HEXOSYLTRANSFERASE (PTHR11183:SF183)	glycosyltransferase	transferase activity glycosyltransferase activity inositol 3-alpha-galactosyltransferase activity	-	-
MTR_1g096310	Medtr1g096310	MtrunA17_Chr1g0200491	Caffeic acid O-methyltransferase 25484963 PTN004299894 orthologs	CAFFEIC ACID O-METHYLTRANSFERASE (PTHR11746:SF317)	methyltransferase	methyltransferase activity O-methyltransferase activity S-adenosylmethionine-dependent methyltransferase activity transferase activity licodione 2'-O-methyltransferase activity isoliquiritigenin 2'-O-methyltransferase activity protein dimerization activity	aromatic compound biosynthetic process methylation	-
MTR_8g068990	Medtr8g068990	MtrunA17_Chr8g0367671	Ankyrin repeat protein MTR_8g068990 PTN004675187 orthologs	REPEAT PROTEIN, PUTATIVE-RELATED (PTHR24128:SF87)	homeodomain transcription factor	-	-	membrane
MTR_5g041210	Medtr5g041210	MtrunA17_Chr5g0417441	Beta-1,3-galactosyltransferase-like protein 11416072 PTN004244475 orthologs	BETA-1,3-GALACTOSYLTRANSFERASE GALT1 (PTHR11214:SF129)	glycosyltransferase	galactosyltransferase activity UDP-galactose:N-glycan beta-1,3-galactosyltransferase activity transferase activity glycosyltransferase activity hexosyltransferase activity carbohydrate binding galactosylxylosylprotein 3-beta-galactosyltransferase activity	protein glycosylation macromolecule biosynthetic process Lewis a epitope biosynthetic process primary metabolic process carbohydrate derivative biosynthetic process	Golgi membrane Golgi apparatus membrane
MTR_3g035733	Medtr3g035733	MtrunA17_CPg0493391|MtrunA17_Chr3g0090981	ATP synthase epsilon chain MTR_3g035733 PTN004438912 orthologs	ATP SYNTHASE EPSILON CHAIN, CHLOROPLASTIC (PTHR13822:SF10)	ATP synthase	proton-transporting ATP synthase activity, rotational mechanism	proton motive force-driven ATP synthesis	thylakoid proton-transporting ATP synthase complex, catalytic core F(1)
MTR_3g099650	Medtr3g099650	MtrunA17_Chr3g0132491	Putative transcription factor C2H2 family 11419970 PTN004454349 orthologs	RING-TYPE DOMAIN-CONTAINING PROTEIN (PTHR14155:SF583)	ubiquitin-protein ligase	-	-	membrane
MTR_2g103317	Medtr2g103317	MtrunA17_Chr2g0332711	Uncharacterized protein MTR_2g103317 orthologs	-	-	-	-	-
MTR_2g044100	Medtr2g044100	MtrunA17_Chr2g0301641	GDSL-like lipase/acylhydrolase 25486577 PTN005264574 orthologs	GDSL-LIKE LIPASE/ACYLHYDROLASE (PTHR45966:SF13)	lipase	lipase activity hydrolase activity hydrolase activity, acting on ester bonds	-	membrane
MTR_8g095235	Medtr8g095235	MtrunA17_Chr8g0385231	Uncharacterized protein MTR_8g095235 orthologs	-	-	-	-	-
MTR_7g072140	Medtr7g072140	MtrunA17_Chr7g0244331	LURP-one-like protein 11435825 PTN004761677 orthologs	PROTEIN LURP-ONE-RELATED 1-RELATED (PTHR31087:SF58)	-	-	-	-
MTR_6g048440	Medtr6g048440	MtrunA17_Chr6g0468841	Beta-carotene hydroxylase 25496443 PTN004895890 orthologs	BETA-CAROTENE HYDROXYLASE (PTHR31899:SF17)	hydroxylase	iron ion binding oxidoreductase activity	lipid biosynthetic process carotenoid biosynthetic process	membrane chloroplast membrane
MTR_3g106060	Medtr3g106060	MtrunA17_Chr3g0136961	Putative transcription factor WRKY family 11423335 PTN004825008 orthologs	TRANSCRIPTION FACTOR WRKY FAMILY-RELATED (PTHR31429:SF109)	DNA-binding transcription factor	DNA binding DNA-binding transcription factor activity sequence-specific DNA binding	regulation of DNA-templated transcription	nucleus
MTR_4g057730	Medtr4g057730	MtrunA17_Chr4g0028411	4-coumarate:CoA ligase-like protein 25492399 PTN004669333 orthologs	BCDNA.GH02901 (PTHR24096:SF312)	ligase	CoA-ligase activity ligase activity	-	-
MTR_0055s0050	Medtr0055s0050	#N/A	Senescence-associated protein, putative MTR_0055s0050 PTN004954668 orthologs	LRRG00136 (PTHR33047:SF8)	-	-	-	-
MTR_1g059730	Medtr1g059730	MtrunA17_Chr1g0178411	125 kDa kinesin-like protein 25483804 PTN004672002 orthologs	KINESIN FAMILY MEMBER 11 (PTHR47970:SF12)	microtubule binding motor protein	nucleotide binding cytoskeletal motor activity microtubule motor activity ATP binding microtubule binding plus-end-directed microtubule motor activity hydrolase activity	microtubule-based movement spindle elongation mitotic spindle assembly	spindle spindle microtubule mitotic spindle
MTR_2g026510	Medtr2g026510	MtrunA17_Chr2g0290261	Uncharacterized protein 11415654 PTN005055199 orthologs	BNACNNG40280D PROTEIN (PTHR34570:SF7)	-	-	-	-
MTR_4g080700	Medtr4g080700	MtrunA17_Chr4g0041481	Papain family cysteine protease 11445037 PTN004359532 orthologs	PAPAIN FAMILY CYSTEINE PROTEASE (PTHR12411:SF824)	cysteine protease	cysteine-type endopeptidase activity peptidase activity cysteine-type peptidase activity hydrolase activity	proteolysis proteolysis involved in protein catabolic process	extracellular space lysosome
MTR_3g028495	Medtr3g028495	MtrunA17_Chr3g0088041	Transmembrane protein, putative MTR_3g028495 PTN005017152 orthologs	PROTEIN, PUTATIVE-RELATED (PTHR33659:SF1)	-	-	-	membrane
MTR_6g034940	Medtr6g034940		Cytochrome P450 family protein 25496078 PTN004687847 orthologs	CYTOCHROME P450 FAMILY 722 SUBFAMILY A POLYPEPTIDE 1 (PTHR24286:SF28)	oxygenase	monooxygenase activity iron ion binding oxidoreductase activity oxidoreductase activity, acting on paired donors, with incorporation or reduction of molecular oxygen heme binding metal ion binding	multicellular organism development brassinosteroid homeostasis sterol metabolic process brassinosteroid biosynthetic process	membrane
MTR_2g009450	Medtr2g009450	MtrunA17_Chr2g0279541	Leguminosin group485 secreted peptide 11421172 PTN004964222 orthologs	LEGUMINOSIN GROUP485 SECRETED PEPTIDE (PTHR33088:SF99)	-	-	-	-
MTR_4g093845	Medtr4g093845	MtrunA17_Chr4g0050201	White-brown-complex ABC transporter family protein 25493263 PTN004508494 orthologs	WHITE-BROWN-COMPLEX ABC TRANSPORTER FAMILY PROTEIN (PTHR48042:SF14)	ATP-binding cassette (ABC) transporter	nucleotide binding ATP binding ATP hydrolysis activity ABC-type transporter activity	transmembrane transport	membrane
MTR_4g108170	Medtr4g108170	MtrunA17_Chr4g0060431	ABC transporter A family protein MTR_4g108170 PTN004505688 orthologs	ABC TRANSPORTER A FAMILY MEMBER 7 (PTHR19229:SF154)	ATP-binding cassette (ABC) transporter	nucleotide binding lipid transporter activity ATP binding ATP hydrolysis activity ATPase-coupled transmembrane transporter activity ABC-type transporter activity	lipid transport transmembrane transport	membrane intracellular membrane-bounded organelle
MTR_4g132350	Medtr4g132350	MtrunA17_Chr4g0075091	Uncharacterized protein 11444183 PTN005109776 orthologs	F19K23.17 PROTEIN (PTHR37197:SF2)	-	-	-	-
MTR_7g068860	Medtr7g068860	MtrunA17_Chr7g0242651	Putative transcription factor TGA like domain-containing protein 25498771 PTN005299498 orthologs	DOG1 DOMAIN-CONTAINING PROTEIN (PTHR46354:SF13)	-	sequence-specific DNA binding	DNA-templated transcription	-
MTR_3g026280	Medtr3g026280	MtrunA17_Chr3g0087191|MtrunA17_Chr3g0087201	Glycoside hydrolase family 1 protein 25488726 PTN004151640 orthologs	BETA-GLUCOSIDASE 16 (PTHR10353:SF237)	glycosidase	hydrolase activity, hydrolyzing O-glycosyl compounds beta-glucosidase activity hydrolase activity	carbohydrate metabolic process	-
MTR_2g022450	Medtr2g022450	MtrunA17_Chr2g0287821	Xyloglucanase-specific endoglucanase inhibitor protein 25486101 PTN004428945 orthologs	PEPTIDASE A1 DOMAIN-CONTAINING PROTEIN (PTHR47965:SF103)	protease	aspartic-type endopeptidase activity	proteolysis	-
MTR_5g026580	Medtr5g026580	MtrunA17_Chr5g0409091	F-box/kelch-repeat protein SKIP25, putative 11408650 PTN005350648 orthologs	F-BOX/KELCH-REPEAT PROTEIN SKIP25 (PTHR47590:SF1)	-	-	-	-
MTR_7g082660	Medtr7g082660	MtrunA17_Chr7g0251231	Plastid movement impaired-like protein 11437208 PTN004918027 orthologs	PROTEIN PLASTID MOVEMENT IMPAIRED 15 (PTHR32054:SF2)	-	-	response to blue light chloroplast avoidance movement chloroplast accumulation movement	cytosol
MTR_3g090940	Medtr3g090940	MtrunA17_Chr3g0126411	Bidirectional sugar transporter SWEET 11414337 PTN004193937 orthologs	BIDIRECTIONAL SUGAR TRANSPORTER SWEET (PTHR10791:SF193)	-	sugar transmembrane transporter activity	carbohydrate transport carbohydrate transmembrane transport	plasma membrane membrane
MTR_3g028260	Medtr3g028260	MtrunA17_Chr3R0054690|MtrunA17_Chr3g0087921	Transmembrane protein, putative MTR_3g028260 PTN005017148 orthologs	PROTEIN, PUTATIVE-RELATED (PTHR33659:SF1)	-	-	-	membrane
MTR_1g067650	Medtr1g067650		C2H2 type zinc finger transcription factor family protein 25484097 PTN004707919 orthologs	C2H2 TYPE ZINC FINGER TRANSCRIPTION FACTOR FAMILY PROTEIN (PTHR26374:SF360)	-	-	-	-
MTR_7g101425	Medtr7g101425	MtrunA17_Chr7g0264351	Phenylalanine ammonia-lyase 25499317 PTN004153166 orthologs	HISTIDINE AMMONIA-LYASE (PTHR10362:SF7)	lyase	catalytic activity lyase activity ammonia-lyase activity phenylalanine ammonia-lyase activity	L-phenylalanine catabolic process phenylpropanoid metabolic process cinnamic acid biosynthetic process	cytoplasm
MTR_4g081190	Medtr4g081190	MtrunA17_Chr4g0041871	ABC transporter B family protein MTR_4g081190 PTN004681765 orthologs	ABC TRANSPORTER B FAMILY PROTEIN (PTHR24221:SF245)	ATP-binding cassette (ABC) transporter	nucleotide binding ATP binding ATP hydrolysis activity ATPase-coupled transmembrane transporter activity ABC-type transporter activity	transmembrane transport	membrane
MTR_8g013600	Medtr8g013600	MtrunA17_Chr8g0340081	Receptor-like serine/threonine-protein kinase MTR_8g013600 PTN005394596 orthologs	RECEPTOR-LIKE SERINE/THREONINE-PROTEIN KINASE (PTHR27002:SF527)	transmembrane signal receptor	nucleotide binding protein kinase activity protein serine/threonine kinase activity ATP binding kinase activity transferase activity carbohydrate binding	protein phosphorylation phosphorylation recognition of pollen	plasma membrane membrane
MTR_1g013150	Medtr1g013150	MtrunA17_Chr1g0149821	Class V chitinase CHIT5a CHIT5A PTN004238647 orthologs	CLASS V CHITINASE CHIT5A (PTHR11177:SF348)	glycosidase	hydrolase activity, hydrolyzing O-glycosyl compounds chitinase activity chitin binding hydrolase activity hydrolase activity, acting on glycosyl bonds	polysaccharide catabolic process carbohydrate metabolic process chitin catabolic process defense response metabolic process defense response to fungus	extracellular region
MTR_3g107393	Medtr3g107393	MtrunA17_Chr3g0137851	IDS4-like protein 25490028 PTN005268643 orthologs	SPX DOMAIN-CONTAINING PROTEIN (PTHR45978:SF3)	-	-	response to stress cellular response to phosphate starvation	-
MTR_8g104645	Medtr8g104645	MtrunA17_Chr8g0391291	Pectinesterase 25502276 PTN004867071 orthologs	PECTINESTERASE/PECTINESTERASE INHIBITOR 6-RELATED (PTHR31707:SF152)	esterase	hydrolase activity pectinesterase activity aspartyl esterase activity pectinesterase inhibitor activity	cell wall modification pectin catabolic process	-
MTR_8g024790	Medtr8g024790	MtrunA17_Chr8g0346161	Basic helix loop helix (BHLH) family transcription factor 25500640 PTN004265417 orthologs	TRANSCRIPTION FACTOR BHLH14 (PTHR11514:SF40)	-	transcription cis-regulatory region binding DNA-binding transcription factor activity protein dimerization activity	regulation of DNA-templated transcription	nucleus
MTR_3g079560	Medtr3g079560	MtrunA17_Chr3g0118831	Carboxypeptidase MTR_3g079560 PTN004308249 orthologs	SERINE CARBOXYPEPTIDASE 1 (PTHR11802:SF459)	serine protease	carboxypeptidase activity serine-type carboxypeptidase activity peptidase activity hydrolase activity	proteolysis	extracellular region
MTR_4g094515	Medtr4g094515	MtrunA17_Chr4g0051531	FAD-binding berberine family protein MTR_4g094515 PTN004945922 orthologs	BERBERINE BRIDGE ENZYME-LIKE 19-RELATED (PTHR32448:SF34)	-	oxidoreductase activity flavin adenine dinucleotide binding FAD binding	-	-
MTR_8g059425	Medtr8g059425	MtrunA17_Chr8g0359821|MtrunA17_Chr8R0137840	Glycosyltransferase 25501257 PTN005362300 orthologs	FAMILY PROTEIN, PUTATIVE-RELATED (PTHR11926:SF1188)	transferase	UDP-glycosyltransferase activity transferase activity glycosyltransferase activity quercetin 3-O-glucosyltransferase activity quercetin 7-O-glucosyltransferase activity	-	cytoplasm
MTR_4g033200	Medtr4g033200	MtrunA17_Chr4g0014681	Isoflavone-7-O-methyltransferase 25491783 PTN004300766 orthologs	ISOFLAVONE 4'-O-METHYLTRANSFERASE (PTHR11746:SF228)	methyltransferase	methyltransferase activity O-methyltransferase activity S-adenosylmethionine-dependent methyltransferase activity transferase activity protein dimerization activity	aromatic compound biosynthetic process methylation	-
MTR_2g088370	Medtr2g088370	MtrunA17_Chr2g0322651	DUF4228 domain protein 11413961 PTN004977850 orthologs	DUF4228 DOMAIN PROTEIN (PTHR33148:SF67)	-	-	-	-
MTR_3g026230	Medtr3g026230	MtrunA17_Chr3g0087151	Leguminosin group485 secreted peptide 25488722 PTN004964025 orthologs	PROTEIN PELPK1-RELATED (PTHR33088:SF28)	-	-	-	-
MTR_1g086550	Medtr1g086550	MtrunA17_Chr1g0194321	Gibberellin 2-beta-dioxygenase 2 11416786 PTN004134962 orthologs	GIBBERELLIN 2-BETA-DIOXYGENASE 6 (PTHR47990:SF45)	oxygenase	oxidoreductase activity gibberellin 2-beta-dioxygenase activity metal ion binding dioxygenase activity C-19 gibberellin 2-beta-dioxygenase activity	response to light stimulus gibberellin catabolic process	-
MTR_1g083690	Medtr1g083690	MtrunA17_Chr1g0192421	Catalytic/protein phosphatase type 2C 11407499 PTN004440789 orthologs	PROTEIN PHOSPHATASE 2C 41-RELATED (PTHR47992:SF219)	protein phosphatase	protein serine/threonine phosphatase activity hydrolase activity	protein dephosphorylation peptidyl-threonine dephosphorylation	-
MTR_8g012620	Medtr8g012620	MtrunA17_Chr8g0339431	Ninja-family protein AFP1 25500280 PTN004822356 orthologs	NUCLEAR TRANSPORT FACTOR 2/RNA RECOGNITION MOTIF PROTEIN (PTHR31413:SF15)	-	-	signal transduction negative regulation of DNA-templated transcription	nucleus
MTR_1g027540	Medtr1g027540	MtrunA17_Chr1R0042700	Stress-induced receptor-like kinase MTR_1g027540 PTN004733250 orthologs	TYROSINE KINASE FAMILY PROTEIN (PTHR27009:SF301)	-	nucleotide binding protein kinase activity protein serine/threonine kinase activity ATP binding kinase activity transferase activity	protein phosphorylation phosphorylation	membrane
MTR_8g059790	Medtr8g059790	MtrunA17_Chr8g0359161	Kunitz type trypsin inhibitor 106 KPI106 PTN004968000 orthologs	KUNITZ TYPE TRYPSIN INHIBITOR 104 (PTHR33107:SF31)	protease inhibitor	endopeptidase inhibitor activity serine-type endopeptidase inhibitor activity protein binding peptidase inhibitor activity	response to symbiotic fungus negative regulation of peptidase activity arbuscular mycorrhizal association	extracellular region extracellular space apoplast
MTR_3g098320	Medtr3g098320	MtrunA17_Chr3g0131361	Putative NAD(P)H oxidase (H(2)O(2)-forming) 11424382 PTN004330434 orthologs	RESPIRATORY BURST OXIDASE HOMOLOG PROTEIN C (PTHR11972:SF152)	oxidase	peroxidase activity calcium ion binding NAD(P)H oxidase H2O2-forming activity oxidoreductase activity metal ion binding oxidoreductase activity, acting on NAD(P)H, oxygen as acceptor	cellular oxidant detoxification	plasma membrane membrane
MTR_1g015165	Medtr1g015165	MtrunA17_Chr1g0150811	17.9 kDa class II heat shock protein 25481986 PTN004266453 orthologs	17.9 KDA CLASS II HEAT SHOCK PROTEIN (PTHR11527:SF368)	chaperone	protein self-association unfolded protein binding	protein folding response to heat response to salt stress response to hydrogen peroxide protein complex oligomerization	-
MTR_3g063160	Medtr3g063160	MtrunA17_Chr3g0109021	(3S)-linalool/(E)-nerolidol/(E,E)-geranyl linalool synthase MTR_3g063160 PTN004785024 orthologs	(3S)-LINALOOL/(E)-NEROLIDOL/(E,E)-GERANYL LINALOOL SYNTHASE (PTHR31225:SF73)	-	magnesium ion binding terpene synthase activity lyase activity	-	-
MTR_3g018920	Medtr3g018920	MtrunA17_Chr3g0084011	Annexin D8 MTR_3g018920 PTN004164028 orthologs	ANNEXIN (PTHR10502:SF203)	calcium-binding protein	calcium ion binding calcium-dependent phospholipid binding	response to stress	cytoplasm
MTR_1g086320	Medtr1g086320	MtrunA17_Chr1g0194151	Peroxidase 11413840 PTN004788688 orthologs	PEROXIDASE (PTHR31235:SF387)	peroxidase	peroxidase activity oxidoreductase activity heme binding metal ion binding lactoperoxidase activity	response to stress response to oxidative stress hydrogen peroxide catabolic process cellular oxidant detoxification	extracellular region plant-type cell wall
MTR_1g010240	Medtr1g010240	MtrunA17_Chr1g0148491|MtrunA17_Chr1R0007700	Wall associated kinase-like protein, putative MTR_1g010240 PTN004722046 orthologs	PROTEIN KINASE DOMAIN-CONTAINING PROTEIN (PTHR27005:SF470)	transmembrane signal receptor	nucleotide binding protein kinase activity protein serine/threonine kinase activity calcium ion binding ATP binding kinase activity transferase activity	protein phosphorylation cell surface receptor signaling pathway phosphorylation	plasma membrane membrane
MTR_5g065580	Medtr5g065580	MtrunA17_Chr5g0427111	Dihydrofolate reductase-like protein 11442314 PTN004566867 orthologs	ESTERASE OVCA2 (PTHR48070:SF6)	esterase	dihydrofolate reductase activity oxidoreductase activity hydrolase activity	-	nucleus cytoplasm
MTR_8g059170	Medtr8g059170	MtrunA17_Chr8g0359921	NAC transcription factor-like protein 25501241 PTN004869804 orthologs	NAC DOMAIN-CONTAINING PROTEIN 55 (PTHR31719:SF172)	DNA-binding transcription factor	DNA binding	regulation of DNA-templated transcription	-
MTR_3g103580	Medtr3g103580	MtrunA17_Chr3g0135321	Branched-chain-amino-acid aminotransferase 25490006 PTN005130913 orthologs	BRANCHED-CHAIN-AMINO-ACID AMINOTRANSFERASE 1, MITOCHONDRIAL (PTHR42825:SF29)	transaminase	catalytic activity branched-chain-amino-acid transaminase activity transaminase activity transferase activity L-leucine transaminase activity L-valine transaminase activity L-isoleucine transaminase activity	amino acid biosynthetic process branched-chain amino acid metabolic process branched-chain amino acid biosynthetic process	-
MTR_3g076630	Medtr3g076630	MtrunA17_Chr3g0116801	Pyruvate dehydrogenase E1 component subunit beta 11411402 PTN004279192 orthologs	PYRUVATE DEHYDROGENASE E1 COMPONENT SUBUNIT BETA, MITOCHONDRIAL (PTHR11624:SF96)	dehydrogenase	catalytic activity pyruvate dehydrogenase (acetyl-transferring) activity oxidoreductase activity	acetyl-CoA biosynthetic process from pyruvate	-
MTR_4g083130	Medtr4g083130	MtrunA17_Chr4g0043191	Uncharacterized protein MTR_4g083130 PTN005068471 orthologs	OS02G0162600 PROTEIN (PTHR35101:SF12)	-	-	-	-
MTR_5g026500	Medtr5g026500	MtrunA17_Chr5g0409031	3-hydroxy-3-methylglutaryl coenzyme A reductase 11409457 PTN004169710 orthologs	3-HYDROXY-3-METHYLGLUTARYL COENZYME A REDUCTASE (PTHR10572:SF47)	reductase	hydroxymethylglutaryl-CoA reductase (NADPH) activity oxidoreductase activity oxidoreductase activity, acting on the CH-OH group of donors, NAD or NADP as acceptor	isoprenoid biosynthetic process coenzyme A metabolic process sterol biosynthetic process	peroxisomal membrane endoplasmic reticulum endoplasmic reticulum membrane membrane
MTR_6g088770	Medtr6g088770	MtrunA17_Chr6g0487021	LRR receptor-like kinase family protein MTR_6g088770 PTN004713594 orthologs	LRR RECEPTOR-LIKE KINASE FAMILY PROTEIN (PTHR48054:SF37)	transmembrane signal receptor	protein kinase activity ATP binding kinase activity	protein phosphorylation phosphorylation	membrane
MTR_8g107510	Medtr8g107510	MtrunA17_Chr8g0393241	Potassium transporter MTR_8g107510 PTN004743512 orthologs	POTASSIUM TRANSPORTER (PTHR30540:SF97)	transporter	potassium ion transmembrane transporter activity	monoatomic ion transport potassium ion transport potassium ion transmembrane transport	plasma membrane membrane
MTR_1g090707	Medtr1g090707	MtrunA17_Chr1g0197301|MtrunA17_Chr1g0197311	Multi-copper oxidase-like protein 25484822 PTN004294592 orthologs	MULTI-COPPER OXIDASE-LIKE PROTEIN (PTHR11709:SF311)	oxidase	copper ion binding oxidoreductase activity	-	-
MTR_6g009260	Medtr6g009260	MtrunA17_Chr6g0452181	Inositol polyphosphate 5-phosphatase I 11434431 PTN005229161 orthologs	IPPC DOMAIN-CONTAINING PROTEIN (PTHR45666:SF7)	phosphatase	catalytic activity phosphatidylinositol-4,5-bisphosphate 5-phosphatase activity inositol-polyphosphate 5-phosphatase activity hydrolase activity phosphatase activity phosphatidylinositol-3,4,5-trisphosphate 5-phosphatase activity	phosphatidylinositol dephosphorylation	-
MTR_2g040690	Medtr2g040690	MtrunA17_Chr2g0300081|MtrunA17_Chr2R0088530	Chitinase 25486443 PTN005237678 orthologs	III ACIDIC ENDOCHITINASE, PUTATIVE-RELATED (PTHR45708:SF31)	-	hydrolase activity, hydrolyzing O-glycosyl compounds chitinase activity hydrolase activity hydrolase activity, acting on glycosyl bonds	carbohydrate metabolic process metabolic process	extracellular region
MTR_8g083170	Medtr8g083170	MtrunA17_Chr8g0377991	Long-chain-fatty-acid CoA ligase (AMP-forming) 11410333 PTN005184848 orthologs	ACYL-ACTIVATING ENZYME 16, CHLOROPLASTIC-RELATED (PTHR43813:SF1)	-	long-chain fatty acid [acyl-carrier-protein] ligase activity ligase activity	-	-
MTR_5g031030	Medtr5g031030	MtrunA17_Chr5g0411721	Lectin 5 LEC5 PTN004943925 orthologs	LECTIN 5 (PTHR32401:SF14)	-	carbohydrate binding	response to symbiotic fungus	membrane
MTR_4g080730	Medtr4g080730	MtrunA17_Chr4g0041521	Papain family cysteine protease 11439832 PTN004359530 orthologs	PAPAIN FAMILY CYSTEINE PROTEASE (PTHR12411:SF824)	cysteine protease	cysteine-type endopeptidase activity peptidase activity cysteine-type peptidase activity hydrolase activity	proteolysis proteolysis involved in protein catabolic process	extracellular space lysosome
MTR_3g117290	Medtr3g117290	MtrunA17_Chr3g0145051	Dehydrin 11420442 PTN004995674 orthologs	DEHYDRIN ERD14 (PTHR33346:SF2)	-	metal ion binding	response to cold response to water deprivation response to water cold acclimation response to abscisic acid	membrane
MTR_7g085220	Medtr7g085220	MtrunA17_Chr7g0252971	NAC transcription factor-like protein 11431897 PTN004869546 orthologs	NAC TRANSCRIPTION FACTOR 47 (PTHR31719:SF201)	DNA-binding transcription factor	DNA binding	regulation of DNA-templated transcription	-
MTR_7g081050	Medtr7g081050	MtrunA17_Chr7g0250081	Lipase 11438382 PTN004216878 orthologs	LIPASE (PTHR11005:SF137)	lipase	hydrolase activity hydrolase activity, acting on ester bonds	lipid metabolic process lipid catabolic process	-
MTR_3g463060	Medtr3g463060	MtrunA17_Chr3g0104351	Cytochrome P450 family-dependent fatty acid hydroxylase MTR_3g463060 PTN004688758 orthologs	CYTOCHROME P450 FAMILY-DEPENDENT FATTY ACID HYDROXYLASE (PTHR24296:SF251)	oxygenase	monooxygenase activity iron ion binding oxidoreductase activity oxidoreductase activity, acting on paired donors, with incorporation or reduction of molecular oxygen heme binding metal ion binding	-	membrane
MTR_6g006950	Medtr6g006950	MtrunA17_Chr6g0450621	DUF1645 family protein 11421793 PTN004965562 orthologs	DUF1645 FAMILY PROTEIN (PTHR33095:SF101)	-	-	-	-
MTR_5g026460 MTR_5g026480	Medtr5g026460 MTR_5g026480	#N/A	3-hydroxy-3-methylglutaryl coenzyme A reductase 11407896 PTN004169712 orthologs	3-HYDROXY-3-METHYLGLUTARYL COENZYME A REDUCTASE (PTHR10572:SF47)	reductase	hydroxymethylglutaryl-CoA reductase (NADPH) activity oxidoreductase activity oxidoreductase activity, acting on the CH-OH group of donors, NAD or NADP as acceptor	isoprenoid biosynthetic process coenzyme A metabolic process sterol biosynthetic process	peroxisomal membrane endoplasmic reticulum endoplasmic reticulum membrane membrane
MTR_4g083620	Medtr4g083620	MtrunA17_Chr4g0043451	E3 ubiquitin-protein ligase LIN-like protein, putative MTR_4g083620 orthologs	-	-	-	-	-
MTR_3g040370	Medtr3g040370	MtrunA17_Chr3g0092501	Methyltransferase 25488847 PTN004124902 orthologs	METHYLTRANSFERASE (PTHR10108:SF1061)	methyltransferase	methyltransferase activity transferase activity	methylation	cytoplasm membrane
MTR_2g101720	Medtr2g101720	MtrunA17_Chr2g0331581	Homeobox leucine zipper protein 11433456 PTN005225283 orthologs	HOMEOBOX-LEUCINE ZIPPER PROTEIN GLABRA 2 (PTHR45654:SF24)	homeodomain transcription factor	DNA-binding transcription factor activity, RNA polymerase II-specific DNA binding lipid binding	regulation of DNA-templated transcription regulation of transcription by RNA polymerase II	nucleus
MTR_1g074410	Medtr1g074410	MtrunA17_Chr1g0186761	Transmembrane protein, putative 25484438 PTN005056386 orthologs	PROLINE-RICH EXTENSIN-LIKE PROTEIN EPR1 (PTHR34629:SF1)	-	-	-	-
MTR_6g086560	Medtr6g086560	MtrunA17_Chr6g0485021	Putative alpha/Beta hydrolase 11427488 PTN005141667 orthologs	ALPHA/BETA-HYDROLASES SUPERFAMILY PROTEIN (PTHR43039:SF7)	serine protease	hydrolase activity	-	-
MTR_7g077010	Medtr7g077010	MtrunA17_Chr7R0232720|MtrunA17_Chr7g0247351	Putative rlpA-like protein, double-psi beta-barrel 11433169 PTN004984471 orthologs	LIPID TRANSFER PROTEIN (PTHR33191:SF58)	-	-	-	-
MTR_8g007035	Medtr8g007035	MtrunA17_Chr8g0335571	Plastocyanin-like domain protein 25500067 PTN004952108 orthologs	UCLACYANIN-2 (PTHR33021:SF350)	-	electron transfer activity	electron transport chain	membrane
MTR_6g015950	Medtr6g015950	MtrunA17_Chr6g0455481	2OG-Fe(II) oxygenase family oxidoreductase 25495430 PTN004137121 orthologs	FE2OG DIOXYGENASE DOMAIN-CONTAINING PROTEIN (PTHR47991:SF31)	oxygenase	oxidoreductase activity metal ion binding	-	-
MTR_2g062430	Medtr2g062430	MtrunA17_Chr2g0309191	DUF946 family protein 11421901 PTN008489620 orthologs	PROCESSING PROTEIN PRP39, PUTATIVE-RELATED (PTHR48172:SF1)	-	-	-	-
MTR_8g024600	Medtr8g024600	MtrunA17_Chr8g0346081	Non-specific serine/threonine protein kinase 25500632 PTN004693209 orthologs	NON-SPECIFIC SERINE/THREONINE PROTEIN KINASE (PTHR24343:SF102)	non-receptor serine/threonine protein kinase	nucleotide binding protein kinase activity protein serine/threonine kinase activity ATP binding kinase activity transferase activity	protein phosphorylation signal transduction phosphorylation intracellular signal transduction response to stimulus	-
MTR_5g049820	Medtr5g049820	MtrunA17_Chr5g0421591	Kinesin motor domain Di-glucose-binding protein MTR_5g049820 PTN004673581 orthologs	KINESIN-LIKE PROTEIN KIN-14R (PTHR47972:SF18)	microtubule binding motor protein	nucleotide binding cytoskeletal motor activity microtubule motor activity ATP binding microtubule binding	microtubule-based movement	microtubule
MTR_3g107810	Medtr3g107810	MtrunA17_Chr3g0138221	Putative organ specific protein 11435450 PTN005022133 orthologs	ORGAN SPECIFIC PROTEIN-RELATED (PTHR33731:SF9)	-	-	-	-
MTR_3g098650	Medtr3g098650	MtrunA17_Chr3g0131651	Alpha-mannosidase 11421286 PTN004276088 orthologs	ALPHA-MANNOSIDASE (PTHR11607:SF66)	glycosidase	catalytic activity alpha-mannosidase activity hydrolase activity hydrolase activity, acting on glycosyl bonds carbohydrate binding metal ion binding	carbohydrate metabolic process mannose metabolic process metabolic process	-
MTR_6g022040	Medtr6g022040	MtrunA17_Chr6g0458281	BCL-2 binding anthanogene-1 protein 11416866 PTN005343407 orthologs	OS02G0597700 PROTEIN (PTHR47376:SF2)	-	-	-	-
MTR_8g051540	Medtr8g051540	MtrunA17_Chr8R0109070|MtrunA17_Chr8g0357761	Receptor-like serine/threonine-protein kinase 11416435 PTN005393703 orthologs	LECTIN KINASE FAMILY PROTEIN, PUTATIVE-RELATED (PTHR27002:SF634)	transmembrane signal receptor	nucleotide binding protein kinase activity protein serine/threonine kinase activity ATP binding kinase activity transferase activity	protein phosphorylation phosphorylation	plasma membrane membrane
MTR_1g051810	Medtr1g051810	MtrunA17_Chr1g0172611	IQ calmodulin-binding motif protein, putative 25483346 PTN004938875 orthologs	CALMODULIN BINDING PROTEIN-RELATED (PTHR32295:SF212)	-	-	-	-
MTR_1g110290	Medtr1g110290	MtrunA17_Chr1g0209531	Core-2/I-branching enzyme 25485487 PTN004749130 orthologs	CORE-2/I-BRANCHING BETA-1,6-N-ACETYLGLUCOSAMINYLTRANSFERASE FAMILY PROTEIN (PTHR31042:SF111)	transferase	transferase activity glycosyltransferase activity	-	membrane
MTR_3g117060	Medtr3g117060	MtrunA17_Chr3g0144871	Putative theobromine synthase 11415340 PTN004747683 orthologs	S-ADENOSYL-L-METHIONINE-DEPENDENT METHYLTRANSFERASES SUPERFAMILY PROTEIN (PTHR31009:SF164)	methyltransferase	methyltransferase activity S-adenosylmethionine-dependent methyltransferase activity transferase activity metal ion binding	methylation	-
MTR_5g093570	Medtr5g093570	MtrunA17_Chr5g0444701	Aspartate carbamoyltransferase 11426800 PTN004256743 orthologs	ASPARTATE CARBAMOYLTRANSFERASE (PTHR11405:SF54)	ligase	catalytic activity aspartate carbamoyltransferase activity carbamoyl-phosphate synthase (glutamine-hydrolyzing) activity amino acid binding transferase activity carboxyl- or carbamoyltransferase activity	de novo' pyrimidine nucleobase biosynthetic process pyrimidine nucleotide biosynthetic process amino acid metabolic process glutamine metabolic process metabolic process 'de novo' UMP biosynthetic process	cytoplasm
MTR_3g435540	Medtr3g435540	MtrunA17_Chr3g0092131	GDSL-like lipase/acylhydrolase 25490409 PTN005222696 orthologs	OS06G0229400 PROTEIN (PTHR45648:SF8)	lipase	triglyceride lipase activity hydrolase activity hydrolase activity, acting on ester bonds	-	-
MTR_6g016470	Medtr6g016470	MtrunA17_Chr6g0456201	Calcium-transporting ATPase 25495503 PTN004668892 orthologs	CALCIUM-TRANSPORTING ATPASE 13, PLASMA MEMBRANE-TYPE-RELATED (PTHR24093:SF434)	primary active transporter	nucleotide binding P-type calcium transporter activity ATP binding hydrolase activity ATP hydrolysis activity	monoatomic ion transport calcium ion transport calcium ion transmembrane transport	membrane intracellular membrane-bounded organelle cellular anatomical entity
MTR_3g068125	Medtr3g068125	MtrunA17_Chr3g0112211	Transferring glycosyl group transferase 25489341 PTN004200162 orthologs	BNAA05G27650D PROTEIN (PTHR10811:SF96)	glycosyltransferase	acetylglucosaminyltransferase activity transferase activity	-	membrane
MTR_4g056580	Medtr4g056580	MtrunA17_Chr4g0027751	Uncharacterized protein 25492359 PTN004976152 orthologs	SUBFAMILY NOT NAMED (PTHR33142:SF105)	kinase inhibitor	protein kinase inhibitor activity	regulation of DNA endoreduplication	-
MTR_8g042660	Medtr8g042660	MtrunA17_Chr8g0354721	Disease resistance protein (TIR-NBS-LRR class) 25501119 PTN004220416 orthologs	NB-ARC DOMAIN PROTEIN (PTHR11017:SF431)	-	DNA binding S-adenosylmethionine-dependent methyltransferase activity ADP binding	defense response signal transduction	-
MTR_4g108690	Medtr4g108690	MtrunA17_Chr4g0060811	GDSL-like lipase/acylhydrolase 25493819 PTN005222693 orthologs	GDSL-LIKE LIPASE/ACYLHYDROLASE (PTHR45648:SF64)	lipase	triglyceride lipase activity hydrolase activity hydrolase activity, acting on ester bonds	-	-
MTR_7g108815	Medtr7g108815	MtrunA17_Chr7g0269461	Kunitz type trypsin inhibitor 25499601 PTN004968003 orthologs	KUNITZ TYPE TRYPSIN INHIBITOR 104 (PTHR33107:SF31)	protease inhibitor	endopeptidase inhibitor activity	-	extracellular region
MTR_5g014370	Medtr5g014370	MtrunA17_Chr5g0400551	Uncharacterized protein 11423791 PTN005073455 orthologs	EXPRESSED PROTEIN (PTHR35296:SF3)	-	-	-	-
MTR_7g076920	Medtr7g076920	MtrunA17_Chr7g0247291|MtrunA17_Chr7R0232540	Barwin-related endoglucanase 11436933 PTN004984470 orthologs	LIPID TRANSFER PROTEIN (PTHR33191:SF58)	-	-	-	-
MTR_5g024880	Medtr5g024880	MtrunA17_Chr5g0407521	3-hydroxy-3-methylglutaryl coenzyme A reductase 11416526 PTN004169713 orthologs	3-HYDROXY-3-METHYLGLUTARYL COENZYME A REDUCTASE (PTHR10572:SF47)	reductase	hydroxymethylglutaryl-CoA reductase (NADPH) activity oxidoreductase activity oxidoreductase activity, acting on the CH-OH group of donors, NAD or NADP as acceptor	isoprenoid biosynthetic process coenzyme A metabolic process sterol biosynthetic process	peroxisomal membrane endoplasmic reticulum endoplasmic reticulum membrane membrane
MTR_1g099020	Medtr1g099020	MtrunA17_Chr1g0202041	Serine decarboxylase 11423014 PTN005278841 orthologs	SERINE DECARBOXYLASE (PTHR46101:SF19)	-	catalytic activity lyase activity carbon-carbon lyase activity carboxy-lyase activity pyridoxal phosphate binding	carboxylic acid metabolic process organonitrogen compound metabolic process	-
MTR_1g071213	Medtr1g071213	MtrunA17_Chr1g0185041	Uncharacterized protein MTR_1g071213 orthologs	-	-	-	-	-
MTR_1g017910	Medtr1g017910	MtrunA17_Chr1g0152401	Exocyst complex component EXO70I EX70I PTN004367339 orthologs	EXOCYST COMPLEX COMPONENT EXO70I (PTHR12542:SF90)	membrane traffic protein	protein binding phosphatidylinositol-4,5-bisphosphate binding	exocytosis response to symbiotic bacterium response to symbiotic fungus protein transport arbuscular mycorrhizal association	exocyst plasma membrane membrane periarbuscular membrane
MTR_1g058570	Medtr1g058570	MtrunA17_Chr1g0178191	CASP-like protein 25483784 PTN004278215 orthologs	CASPARIAN STRIP MEMBRANE PROTEIN 2-RELATED (PTHR11615:SF116)	dehydrogenase	-	cell-cell junction assembly cell wall modification	plasma membrane membrane Casparian strip
MTR_8g006815	Medtr8g006815	MtrunA17_Chr8g0335311	AP2 domain class transcription factor 25500043 PTN004774217 orthologs	AP2/ERF DOMAIN-CONTAINING PROTEIN (PTHR31190:SF102)	-	DNA binding DNA-binding transcription factor activity	DNA-templated transcription regulation of DNA-templated transcription ethylene-activated signaling pathway	nucleus
MTR_1g103670	Medtr1g103670	MtrunA17_Chr1g0205361	Cytochrome P450 family protein 25485203 PTN005383805 orthologs	CYTOCHROME P450 FAMILY PROTEIN (PTHR47950:SF12)	oxygenase	monooxygenase activity iron ion binding oxidoreductase activity oxidoreductase activity, acting on paired donors, with incorporation or reduction of molecular oxygen heme binding metal ion binding geraniol 10-hydroxylase activity	-	membrane
MTR_7g102870	Medtr7g102870	MtrunA17_Chr7g0264851	Heparan-alpha-glucosaminide N-acetyltransferase-like protein 25499331 PTN004753277 orthologs	HEPARAN-ALPHA-GLUCOSAMINIDE N-ACETYLTRANSFERASE-LIKE PROTEIN (PTHR31061:SF35)	-	transferase activity	-	membrane
MTR_2g035210	Medtr2g035210	MtrunA17_Chr2g0295111	ABA-responsive protein 11415987 PTN004778584 orthologs	ABA-RESPONSIVE PROTEIN (PTHR31213:SF88)	-	protein phosphatase inhibitor activity abscisic acid binding signaling receptor activity	defense response response to biotic stimulus abscisic acid-activated signaling pathway regulation of protein serine/threonine phosphatase activity	nucleus cytoplasm
MTR_8g074580	Medtr8g074580	MtrunA17_Chr8g0370981	GDSL-like lipase/acylhydrolase 11437619 PTN005223150 orthologs	GDSL-LIKE LIPASE/ACYLHYDROLASE (PTHR45648:SF137)	lipase	triglyceride lipase activity hydrolase activity hydrolase activity, acting on ester bonds	-	membrane
MTR_3g103960	Medtr3g103960	MtrunA17_Chr3g0135351	Putative transcription factor C3H family 11430634 PTN004461984 orthologs	ZINC FINGER CCCH DOMAIN-CONTAINING PROTEIN 23 (PTHR14493:SF141)	-	metal ion binding	-	-
MTR_7g095410	Medtr7g095410	MtrunA17_Chr7g0260161	Kinase interacting (KIP1-like) family protein 25499154 PTN004934948 orthologs	PROTEIN NETWORKED 1D (PTHR32258:SF32)	-	actin binding kinase activity actin filament binding	phosphorylation	plasma membrane cellular anatomical entity
MTR_4g035250	Medtr4g035250	MtrunA17_Chr4g0017271	Uncharacterized protein MTR_4g035250 PTN004336463 orthologs	DHHA2 DOMAIN-CONTAINING PROTEIN (PTHR12112:SF52)	phosphodiesterase	exopolyphosphatase activity	-	cytoplasm
MTR_8g024820	Medtr8g024820	#N/A	Ycf2-like protein MTR_8g024820 orthologs	-	-	nucleotide binding	-	-
MTR_3g080870	Medtr3g080870	MtrunA17_Chr3g0119871	Oligopeptide transporter OPT family protein 11432710 PTN004560819 orthologs	OLIGOPEPTIDE TRANSPORTER 7 (PTHR22601:SF0)	-	oligopeptide transmembrane transporter activity	protein transport peptide transport oligopeptide transmembrane transport transmembrane transport	membrane
MTR_8g015940	Medtr8g015940	MtrunA17_Chr8g0341721	2,3-diketo-5-methylthio-1-phosphopentane phosphatase 25500420 PTN004525863 orthologs	LP01149P (PTHR20889:SF12)	phosphatase	hydrolase activity phosphatase activity metal ion binding	-	-
MTR_2g094130	Medtr2g094130	MtrunA17_Chr2g0326551	Putative E3 ubiquitin-protein ligase MARCH 11427758 PTN005284195 orthologs	RING/U-BOX SUPERFAMILY PROTEIN (PTHR46158:SF1)	-	zinc ion binding ligase activity	-	membrane
MTR_7g063560	Medtr7g063560	MtrunA17_Chr7g0239681	Uncharacterized protein MTR_7g063560 orthologs	-	-	-	-	-
MTR_2g030855	Medtr2g030855	MtrunA17_Chr2g0292831|MtrunA17_Chr2R0057230	Germin-like protein 25486309 PTN004790415 orthologs	GERMIN-LIKE PROTEIN (PTHR31238:SF277)	-	manganese ion binding metal ion binding	-	extracellular region apoplast
MTR_7g099330	Medtr7g099330	MtrunA17_Chr7g0262591	Flavin-containing monooxygenase 11445283 PTN005168595 orthologs	INDOLE-3-PYRUVATE MONOOXYGENASE YUCCA8-RELATED (PTHR43539:SF11)	oxygenase	monooxygenase activity N,N-dimethylaniline monooxygenase activity oxidoreductase activity flavin adenine dinucleotide binding NADP binding	auxin biosynthetic process	membrane
MTR_5g011260	Medtr5g011260		Subtilisin-like serine protease 11438991 PTN004196468 orthologs	OS03G0119300 PROTEIN (PTHR10795:SF463)	serine protease	serine-type endopeptidase activity peptidase activity serine-type peptidase activity hydrolase activity	proteolysis response to symbiotic fungus	extracellular region apoplast
MTR_4g064873	Medtr4g064873	MtrunA17_Chr4g0032111	Putative transcription factor C2H2 family 25492540 PTN005251035 orthologs	TRANSCRIPTION FACTOR C2H2 FAMILY-RELATED (PTHR45801:SF103)	-	-	-	-
MTR_5g022560	Medtr5g022560	MtrunA17_Chr5g0405751	Papain family cysteine protease 11430286 PTN004359610 orthologs	RE20049P (PTHR12411:SF741)	cysteine protease	cysteine-type endopeptidase activity peptidase activity cysteine-type peptidase activity hydrolase activity	proteolysis proteolysis involved in protein catabolic process	extracellular space lysosome
MTR_5g089690	Medtr5g089690	MtrunA17_Chr5g0441891|MtrunA17_Chr5R0221860	Nonsense-mediated mRNA decay protein 11431862 PTN004382277 orthologs	60S RIBOSOMAL EXPORT PROTEIN NMD3 (PTHR12746:SF2)	-	ribosomal large subunit binding	ribosomal large subunit export from nucleus	nucleus cytoplasm
MTR_7g033325	Medtr7g033325	MtrunA17_Chr7g0227081	Beta-1,4-N-acetylglucosaminyltransferase-like protein 25497910 PTN004344059 orthologs	BETA-1,4-N-ACETYLGLUCOSAMINYLTRANSFERASE-LIKE PROTEIN (PTHR12224:SF14)	glycosyltransferase	beta-1,4-mannosylglycoprotein 4-beta-N-acetylglucosaminyltransferase activity transferase activity glycosyltransferase activity	N-acetylglucosamine metabolic process protein N-linked glycosylation	membrane
MTR_4g035220	Medtr4g035220	MtrunA17_Chr4g0017261	DHHA2 domain-containing protein MTR_4g035220 PTN004336464 orthologs	DHHA2 DOMAIN-CONTAINING PROTEIN (PTHR12112:SF52)	phosphodiesterase	exopolyphosphatase activity pyrophosphatase activity	-	cytoplasm
MTR_1g017700	Medtr1g017700	MtrunA17_Chr1g0152281	Phytosulfokine-beta MTR_1g017700 PTN004991333 orthologs	PHYTOSULFOKINES 3 (PTHR33285:SF55)	-	growth factor activity	signal transduction cell population proliferation cell differentiation	extracellular region
MTR_3g068025	Medtr3g068025	MtrunA17_Chr3g0112111	L-type lectin-domain receptor kinase IV.2-like protein 25489328 PTN004727891 orthologs	L-TYPE LECTIN-DOMAIN CONTAINING RECEPTOR KINASE S.4 (PTHR27007:SF440)	-	nucleotide binding protein kinase activity transmembrane receptor protein serine/threonine kinase activity ATP binding kinase activity transferase activity carbohydrate binding	defense response to oomycetes protein phosphorylation response to symbiotic fungus phosphorylation defense response to bacterium	plasma membrane membrane
MTR_3g019320	Medtr3g019320	MtrunA17_Chr3g0084331	LHCP translocation defect protein, putative 11417698 PTN005340738 orthologs	PROTEIN LHCP TRANSLOCATION DEFECT (PTHR47317:SF1)	-	-	intracellular protein transport granum assembly	chloroplast stroma chloroplast envelope
MTR_2g023440	Medtr2g023440	MtrunA17_Chr2g0288541	Ankyrin repeat protein, putative MTR_2g023440 PTN004998968 orthologs	ANKYRIN REPEAT PROTEIN (PTHR33386:SF26)	-	-	-	-
MTR_1g090943	Medtr1g090943	MtrunA17_Chr1g0197771	Legume lectin beta domain protein 25484870 PTN004943912 orthologs	LEGUME LECTIN BETA DOMAIN PROTEIN (PTHR32401:SF26)	-	carbohydrate binding	response to symbiotic fungus	-
MTR_8g064840	Medtr8g064840	MtrunA17_Chr8g0365791	Protein disulfide isomerase (PDI)-like protein 25501356 PTN004444734 orthologs	THIOREDOXIN DOMAIN-CONTAINING PROTEIN (PTHR13871:SF96)	oxidoreductase	thioredoxin-disulfide reductase activity oxidoreductase activity isomerase activity	cellular oxidant detoxification	-
MTR_5g030910	Medtr5g030910	MtrunA17_Chr5g0411621	ABC transporter G family member STR2 STR2 PTN004507762 orthologs	ABC TRANSPORTER G FAMILY MEMBER STR2 (PTHR48041:SF20)	ATP-binding cassette (ABC) transporter	nucleotide binding protein binding ATP binding hydrolase activity ATP hydrolysis activity ATPase-coupled transmembrane transporter activity ABC-type transporter activity	response to symbiotic fungus arbuscular mycorrhizal association transmembrane transport	plasma membrane membrane periarbuscular membrane
MTR_4g027860	Medtr4g027860	MtrunA17_Chr4g0013011	MACPF domain CAD1-like protein MTR_4g027860 orthologs	-	-	-	defense response programmed cell death regulation of salicylic acid mediated signaling pathway	-
MTR_2g075770	Medtr2g075770	MtrunA17_Chr2g0315421	Folate gamma-glutamyl hydrolase 11416437 PTN004252097 orthologs	FOLATE GAMMA-GLUTAMYL HYDROLASE (PTHR11315:SF0)	cysteine protease	omega peptidase activity hydrolase activity gamma-glutamyl-peptidase activity	glutamine metabolic process tetrahydrofolylpolyglutamate metabolic process	extracellular region extracellular space vacuole cellular anatomical entity
MTR_5g005540	Medtr5g005540	MtrunA17_Chr5g0394031	L-gulonolactone oxidase 11440416 PTN004445573 orthologs	L-GULONOLACTONE OXIDASE (PTHR13878:SF157)	oxidase	D-arabinono-1,4-lactone oxidase activity oxidoreductase activity oxidoreductase activity, acting on the CH-OH group of donors, oxygen as acceptor L-gulonolactone oxidase activity flavin adenine dinucleotide binding FAD binding	L-ascorbic acid biosynthetic process	membrane
MTR_4g033085	Medtr4g033085	MtrunA17_Chr4g0014591	Isoflavone-7-O-methyltransferase 25491776 PTN004300762 orthologs	ISOFLAVONE 4'-O-METHYLTRANSFERASE (PTHR11746:SF228)	methyltransferase	methyltransferase activity O-methyltransferase activity S-adenosylmethionine-dependent methyltransferase activity transferase activity protein dimerization activity	aromatic compound biosynthetic process methylation	-
MTR_5g005290	Medtr5g005290	MtrunA17_Chr5g0393841	Uncharacterized protein 11440127 PTN005010204 orthologs	SUBFAMILY NOT NAMED (PTHR33526:SF20)	-	-	-	-
MTR_7g006680	Medtr7g006680	#N/A	Uncharacterized protein MTR_7g006680 PTN008492001 orthologs	PROTEIN, PUTATIVE-RELATED (PTHR48246:SF1)	-	-	-	-
MTR_7g081570	Medtr7g081570	MtrunA17_Chr7R0242990|MtrunA17_Chr7g0250401	LRR receptor-like kinase family protein 11439975 PTN004712612 orthologs	LRR RECEPTOR-LIKE KINASE FAMILY PROTEIN (PTHR48053:SF124)	-	protein kinase activity ATP binding kinase activity signaling receptor activity	protein phosphorylation hormone-mediated signaling pathway phosphorylation cellular response to stimulus	plasma membrane membrane
MTR_8g012835	Medtr8g012835	MtrunA17_Chr8g0339721	Defensin-like protein MTR_8g012835 PTN004977785 orthologs	KNOT1 DOMAIN-CONTAINING PROTEIN (PTHR33147:SF46)	antimicrobial response protein	-	defense response killing of cells of another organism defense response to fungus	-
MTR_5g081970	Medtr5g081970	MtrunA17_Chr5g0436631	Fasciclin domain protein 11405172 PTN005111502 orthologs	FAS1 DOMAIN-CONTAINING PROTEIN (PTHR37232:SF2)	-	-	-	membrane
MTR_2g078780	Medtr2g078780	MtrunA17_Chr2g0317051	Chilling-induced protein, putative 25487310 orthologs	-	-	-	-	-
MTR_5g056550	Medtr5g056550	MtrunA17_Chr5g0423541	Alpha/beta-hydrolase superfamily protein 11405169 PTN004276456 orthologs	ALPHA/BETA-HYDROLASES SUPERFAMILY PROTEIN (PTHR11614:SF94)	phospholipase	2-acylglycerol O-acyltransferase activity lipase activity transferase activity acyltransferase activity hydrolase activity	-	membrane
MTR_3g086910	Medtr3g086910	MtrunA17_Chr3g0123781	G protein coupled receptor 11413289 PTN004381466 orthologs	LANC-LIKE PROTEIN GCL1 (PTHR12736:SF25)	-	-	carbohydrate metabolic process peptide modification	plasma membrane
MTR_5g470730	Medtr5g470730	MtrunA17_Chr5g0430111	Cytochrome P450 family 71 protein MTR_5g470730 PTN005382374 orthologs	CYTOCHROME P450 FAMILY PROTEIN (PTHR24298:SF830)	oxygenase	monooxygenase activity iron ion binding oxidoreductase activity oxidoreductase activity, acting on paired donors, with incorporation or reduction of molecular oxygen oxidoreductase activity, acting on paired donors, with incorporation or reduction of molecular oxygen, NAD(P)H as one donor, and incorporation of one atom of oxygen heme binding costunolide synthase activity	-	membrane
MTR_4g099310	Medtr4g099310	MtrunA17_Chr4g0055511	Uncharacterized protein 25493590 orthologs	-	-	-	-	-
MTR_6g033915	Medtr6g033915	#N/A	Uncharacterized protein MTR_6g033915 orthologs	-	-	-	-	-
MTR_5g074970	Medtr5g074970	MtrunA17_Chr5g0432441	Peroxidase 11433612 PTN004818236 orthologs	PEROXIDASE (PTHR31388:SF133)	peroxidase	peroxidase activity oxidoreductase activity heme binding metal ion binding lactoperoxidase activity	response to oxidative stress hydrogen peroxide catabolic process cellular oxidant detoxification	extracellular region
MTR_5g037890	Medtr5g037890		Putative monodehydroascorbate reductase (NADH) 11427714 PTN004160076 orthologs	THIOREDOXIN-1 (PTHR10438:SF463)	oxidoreductase	oxidoreductase activity monodehydroascorbate reductase (NADH) activity	-	-
MTR_3g467150	Medtr3g467150	MtrunA17_Chr3g0107521	Putative Zinc finger, RING/FYVE/PHD-type 25491081 PTN005100295 orthologs	ZINC FINGER, RING/FYVE/PHD-TYPE-RELATED (PTHR36486:SF3)	-	metal ion binding	-	-
MTR_7g066070	Medtr7g066070	MtrunA17_Chr7g0240831	Copper transporter 25498659 PTN004363923 orthologs	COPPER TRANSPORTER (PTHR12483:SF85)	secondary carrier transporter	copper ion transmembrane transporter activity	monoatomic ion transport copper ion transport intracellular copper ion homeostasis copper ion transmembrane transport	plasma membrane membrane
MTR_8g012865	Medtr8g012865	#N/A	Defensin-like protein MTR_8g012865 PTN007982480 orthologs	KNOT1 DOMAIN-CONTAINING PROTEIN (PTHR33147:SF46)	antimicrobial response protein	-	defense response killing of cells of another organism defense response to fungus	-
MTR_4g478140	Medtr4g478140	MtrunA17_Chr4g0039941	Putative (S)-norcoclaurine synthase 25494435 PTN004778889 orthologs	BET_V_1 DOMAIN-CONTAINING PROTEIN (PTHR31213:SF19)	-	protein phosphatase inhibitor activity abscisic acid binding lyase activity signaling receptor activity (S)-norcoclaurine synthase activity	defense response abscisic acid-activated signaling pathway regulation of protein serine/threonine phosphatase activity	nucleus cytoplasm
MTR_8g031120	Medtr8g031120	MtrunA17_Chr8g0349101	Ripening related protein family 25500898 PTN004984452 orthologs	RIPENING RELATED PROTEIN FAMILY (PTHR33191:SF74)	-	-	-	-
MTR_7g075040	Medtr7g075040	MtrunA17_Chr7g0245911	EF hand calcium-binding family protein 11430084 PTN004206677 orthologs	EF HAND CALCIUM-BINDING FAMILY PROTEIN (PTHR10891:SF920)	calmodulin-related	calcium ion binding	-	-
MTR_3g049390	Medtr3g049390	MtrunA17_Chr3g0097921	Transmembrane protein, putative 11430843 PTN008670892 orthologs	EXPRESSED PROTEIN (PTHR36721:SF10)	-	-	-	membrane
MTR_3g058210	Medtr3g058210	MtrunA17_Chr3g0101721	Cytochrome P450 family 71 protein 25489089 PTN005386065 orthologs	CYTOCHROME P450 FAMILY 71 PROTEIN (PTHR47956:SF81)	oxygenase	monooxygenase activity iron ion binding oxidoreductase activity oxidoreductase activity, acting on paired donors, with incorporation or reduction of molecular oxygen heme binding metal ion binding	-	membrane
MTR_1g056870	Medtr1g056870	MtrunA17_Chr1g0177271	RING-type E3 ubiquitin transferase 25483688 PTN004574069 orthologs	E3 UBIQUITIN-PROTEIN LIGASE PUB23 (PTHR22849:SF132)	-	ubiquitin-protein transferase activity transferase activity ubiquitin protein ligase activity	protein ubiquitination	-
MTR_4g093920	Medtr4g093920		Leguminosin group485 secreted peptide 11408389 PTN004964217 orthologs	LEGUMINOSIN GROUP485 SECRETED PEPTIDE (PTHR33088:SF78)	-	-	-	-
MTR_1g060550	Medtr1g060550	MtrunA17_Chr1g0178971	Cytochrome P450 family 94 protein 25483856 PTN004689704 orthologs	OS05G0445100 PROTEIN (PTHR24296:SF30)	oxygenase	monooxygenase activity iron ion binding oxidoreductase activity, acting on paired donors, with incorporation or reduction of molecular oxygen heme binding	-	membrane
MTR_5g094570	Medtr5g094570	MtrunA17_Chr5g0445461	Cytochrome P450 family 71 protein 11427377 PTN005385904 orthologs	CYTOCHROME P450 71D10 (PTHR47956:SF109)	oxygenase	monooxygenase activity iron ion binding oxidoreductase activity oxidoreductase activity, acting on paired donors, with incorporation or reduction of molecular oxygen heme binding metal ion binding	-	membrane
MTR_4g082355	Medtr4g082355	MtrunA17_Chr4g0042781	Transmembrane protein, putative 25492975 PTN004974425 orthologs	F26K24.10 PROTEIN-RELATED (PTHR33133:SF7)	-	-	-	membrane
MTR_5g089820	Medtr5g089820	MtrunA17_Chr5g0441951	DUF4228 domain protein 11429877 PTN004955383 orthologs	DUF4228 DOMAIN PROTEIN (PTHR33052:SF4)	-	-	-	-
MTR_7g065660	Medtr7g065660	MtrunA17_Chr7g0240641	Glutathione S-transferase, amino-terminal domain protein 11409419 PTN004249770 orthologs	GLUTATHIONE S-TRANSFERASE-RELATED (PTHR11260:SF719)	transferase	glutathione transferase activity transferase activity	glutathione metabolic process response to chemical	cytoplasm
MTR_4g130270	Medtr4g130270	MtrunA17_Chr4g0073521	AP2-like ethylene-responsive transcription factor 11418674 PTN004947449 orthologs	AP2-LIKE ETHYLENE-RESPONSIVE TRANSCRIPTION FACTOR (PTHR32467:SF172)	DNA-binding transcription factor	DNA binding DNA-binding transcription factor activity	DNA-templated transcription regulation of DNA-templated transcription	nucleus
MTR_5g074600	Medtr5g074600	MtrunA17_Chr5g0432251|MtrunA17_Chr5R0186280	Orcinol O-methyltransferase 11416716 PTN004300974 orthologs	ORCINOL O-METHYLTRANSFERASE (PTHR11746:SF282)	methyltransferase	methyltransferase activity O-methyltransferase activity S-adenosylmethionine-dependent methyltransferase activity catechol O-methyltransferase activity transferase activity protein dimerization activity L-dopa O-methyltransferase activity orcinol O-methyltransferase activity	aromatic compound biosynthetic process methylation	-
MTR_3g104900	Medtr3g104900	MtrunA17_Chr3g0136131	Serine/Threonine kinase family protein 11428782 PTN005199201 orthologs	OS09G0443600 PROTEIN (PTHR44329:SF11)	non-receptor serine/threonine protein kinase	nucleotide binding protein kinase activity protein serine/threonine kinase activity ATP binding kinase activity transferase activity	protein phosphorylation phosphorylation	-
MTR_1g105615	Medtr1g105615	MtrunA17_Chr1g0206291	Cysteine-rich receptor-kinase-like protein 25485262 PTN005395819 orthologs	CYSTEINE-RICH RECEPTOR-KINASE-LIKE PROTEIN (PTHR27002:SF847)	transmembrane signal receptor	nucleotide binding protein kinase activity protein serine/threonine kinase activity ATP binding kinase activity transferase activity	protein phosphorylation phosphorylation	plasma membrane membrane
MTR_4g096690	Medtr4g096690	MtrunA17_Chr4g0052121	Beta-ketoacyl-[acyl-carrier-protein] synthase I 11411851 PTN004296010 orthologs	3-OXOACYL-[ACYL-CARRIER-PROTEIN] SYNTHASE, MITOCHONDRIAL (PTHR11712:SF336)	-	3-oxoacyl-[acyl-carrier-protein] synthase activity transferase activity acyltransferase activity acyltransferase activity, transferring groups other than amino-acyl groups	lipid metabolic process fatty acid metabolic process fatty acid biosynthetic process	mitochondrion
MTR_1g077930	Medtr1g077930	MtrunA17_Chr1g0189081	Alpha/beta-hydrolase superfamily protein 25484570 PTN005177267 orthologs	LYSOPHOSPHOLIPASE BODYGUARD 3-RELATED (PTHR43689:SF9)	serine protease	hydrolase activity 2-hydroxymuconate-semialdehyde hydrolase activity	-	-
MTR_5g094550	Medtr5g094550	MtrunA17_Chr5g0445441	Cytochrome P450 family 71 protein 11437104 PTN005385903 orthologs	CYTOCHROME P450 71D10 (PTHR47956:SF109)	oxygenase	monooxygenase activity iron ion binding oxidoreductase activity oxidoreductase activity, acting on paired donors, with incorporation or reduction of molecular oxygen heme binding metal ion binding	-	membrane
MTR_6g033760	Medtr6g033760	MtrunA17_Chr6g0462601	Heat shock cognate 70 kDa protein 25495969 PTN004514535 orthologs	HEAT SHOCK 70 KDA PROTEIN COGNATE 1-RELATED (PTHR19375:SF395)	Hsp70 family chaperone	nucleotide binding ATP binding ATP hydrolysis activity heat shock protein binding protein folding chaperone ATP-dependent protein folding chaperone	protein refolding chaperone cofactor-dependent protein refolding	cytoplasm
MTR_8g012875	Medtr8g012875	MtrunA17_Chr8g0339741|MtrunA17_Chr8R0018880	Defensin-like protein 25500315 PTN004977790 orthologs	KNOT1 DOMAIN-CONTAINING PROTEIN (PTHR33147:SF46)	antimicrobial response protein	-	defense response	-
MTR_4g113530	Medtr4g113530	MtrunA17_Chr4g0063141	Inwardly rectifying potassium channel 11443237 PTN005243302 orthologs	POTASSIUM CHANNEL AKT1 (PTHR45743:SF2)	ion channel	monoatomic ion channel activity voltage-gated monoatomic ion channel activity voltage-gated potassium channel activity potassium channel activity	monoatomic ion transport potassium ion transport regulation of monoatomic ion transmembrane transport transmembrane transport potassium ion transmembrane transport	membrane
MTR_7g093170	Medtr7g093170	MtrunA17_Chr7g0258641	Putative Late embryogenesis abundant protein, LEA-25/LEA-D113 11437936 PTN005008599 orthologs	LATE EMBRYOGENESIS ABUNDANT PROTEIN 46 (PTHR33493:SF2)	-	-	embryo development ending in seed dormancy	-
MTR_2g086040	Medtr2g086040	MtrunA17_Chr2g0321171	Cytochrome P450 family 94 protein 11412410 PTN004689746 orthologs	CYTOCHROME P450 94C1 (PTHR24296:SF208)	oxygenase	monooxygenase activity iron ion binding oxidoreductase activity, acting on paired donors, with incorporation or reduction of molecular oxygen heme binding	-	membrane
MTR_3g095190	Medtr3g095190	MtrunA17_Chr3g0129421	AP2 domain class transcription factor 11421690 PTN004774737 orthologs	ETHYLENE-RESPONSIVE TRANSCRIPTION FACTOR RAP2-6 (PTHR31190:SF445)	-	DNA binding DNA-binding transcription factor activity	DNA-templated transcription regulation of DNA-templated transcription ethylene-activated signaling pathway	nucleus
MTR_7g115740	Medtr7g115740	MtrunA17_Chr7g0274651	Lectin receptor kinase 25499720 PTN004727779 orthologs	LECTIN RECEPTOR KINASE (PTHR27007:SF230)	-	nucleotide binding protein kinase activity ATP binding kinase activity transferase activity carbohydrate binding	protein phosphorylation response to symbiotic fungus phosphorylation	plasma membrane membrane
MTR_1g027570	Medtr1g027570	MtrunA17_Chr1g0158201	Wall-associated receptor kinase-like protein 25482298 PTN004722051 orthologs	PROTEIN KINASE DOMAIN-CONTAINING PROTEIN (PTHR27005:SF470)	transmembrane signal receptor	nucleotide binding protein kinase activity protein serine/threonine kinase activity calcium ion binding ATP binding kinase activity transferase activity polysaccharide binding	protein phosphorylation cell surface receptor signaling pathway phosphorylation	plasma membrane membrane
MTR_2g023620	Medtr2g023620	MtrunA17_Chr2g0288631	Transmembrane protein, putative 25486182 PTN008674525 orthologs	PROTEIN, PUTATIVE-RELATED (PTHR40903:SF3)	-	-	-	-
MTR_3g111610	Medtr3g111610	MtrunA17_Chr3g0141331	GNS1/SUR4 membrane family protein 25490171 PTN004237304 orthologs	F25A4.4 (PTHR11157:SF123)	acyltransferase	fatty acid elongase activity transferase activity	lipid metabolic process fatty acid metabolic process fatty acid biosynthetic process fatty acid elongation, saturated fatty acid sphingolipid biosynthetic process fatty acid elongation, monounsaturated fatty acid fatty acid elongation, polyunsaturated fatty acid very long-chain fatty acid biosynthetic process	membrane
MTR_1g070250	Medtr1g070250	MtrunA17_Chr1g0184331	Transcriptional regulator superman protein 25484307 PTN005250986 orthologs	C2H2-TYPE DOMAIN-CONTAINING PROTEIN (PTHR45801:SF77)	-	-	-	-
MTR_6g091960	Medtr6g091960	MtrunA17_Chr6g0488211	RING/FYVE/PHD zinc finger protein 11442162 PTN004379621 orthologs	PROTEIN FORGETTER 1 (PTHR12706:SF13)	-	chromatin DNA binding histone binding metal ion binding	regulation of DNA-templated transcription	nucleus
MTR_3g466790	Medtr3g466790	MtrunA17_Chr3g0107311	Expansin 25491058 PTN004893146 orthologs	EXPANSIN (PTHR31867:SF207)	-	-	anatomical structure morphogenesis plant-type cell wall organization cell wall organization	extracellular region membrane
MTR_3g028650	Medtr3g028650	MtrunA17_Chr3g0088341	Receptor-like kinase 25488766 PTN004732825 orthologs	MALECTIN/RECEPTOR-LIKE KINASE FAMILY PROTEIN (PTHR27009:SF276)	-	protein kinase activity ATP binding kinase activity	protein phosphorylation phosphorylation	membrane
MTR_8g068050	Medtr8g068050	MtrunA17_Chr8g0367071	Lectin receptor kinase 11430872 PTN004727794 orthologs	OS01G0779300 PROTEIN (PTHR27007:SF419)	-	nucleotide binding protein kinase activity ATP binding kinase activity transferase activity carbohydrate binding	protein phosphorylation response to symbiotic fungus phosphorylation	plasma membrane membrane
MTR_3g110750	Medtr3g110750	MtrunA17_Chr3g0140851	Transmembrane protein, putative MTR_3g110750 orthologs	-	-	-	-	membrane
MTR_4g052320	Medtr4g052320	#N/A	Short-chain dehydrogenase/reductase 25492248 PTN005149849 orthologs	MOMILACTONE A SYNTHASE (PTHR43180:SF30)	reductase	oxidoreductase activity, acting on the CH-OH group of donors, NAD or NADP as acceptor	-	-
MTR_7g014630	Medtr7g014630	MtrunA17_Chr7g0219211	Transferase family protein MTR_7g014630 PTN004847610 orthologs	ACYLTRANSFERASE-LIKE PROTEIN-RELATED (PTHR31625:SF90)	-	transferase activity	-	-
MTR_7g087170	Medtr7g087170	MtrunA17_Chr7g0254431	F-box protein SKIP2 MTR_7g087170 orthologs	-	-	-	-	-
MTR_3g462220	Medtr3g462220	MtrunA17_Chr3g0103711	Maternal effect embryo arrest protein, putative 25490762 PTN005059614 orthologs	OS05G0451300 PROTEIN (PTHR34686:SF5)	-	-	-	-
MTR_1g101680	Medtr1g101680	MtrunA17_Chr1g0203891	Peptidoglycan-binding LysM domain protein 11427868 PTN005016802 orthologs	PEPTIDOGLYCAN-BINDING LYSM DOMAIN PROTEIN (PTHR33648:SF40)	-	-	-	-
MTR_8g028165	Medtr8g028165	MtrunA17_Chr8g0347761	Plant/F17O14-7 protein 25500773 PTN005009656 orthologs	OS06G0158800 PROTEIN (PTHR33512:SF7)	-	-	-	membrane
MTR_3g028490	Medtr3g028490	#N/A	Uncharacterized protein MTR_3g028490 orthologs	-	-	-	-	-
MTR_1g022250	Medtr1g022250	MtrunA17_Chr1g0155131	Putative ATPase, AAA-type, core, AAA-type ATPase domain-containing protein 25482137 PTN004600497 orthologs	AAA DOMAIN-CONTAINING PROTEIN (PTHR23070:SF189)	-	nucleotide binding ATP binding hydrolase activity ATP hydrolysis activity	response to stress	membrane
MTR_2g008990	Medtr2g008990	MtrunA17_Chr2g0279271	ICE-like protease (Caspase) p20 domain protein 11428534 PTN004879094 orthologs	ICE-LIKE PROTEASE (CASPASE) P20 DOMAIN PROTEIN (PTHR48104:SF2)	-	cysteine-type endopeptidase activity peptidase activity	proteolysis	cytoplasm
MTR_3g069500	Medtr3g069500	MtrunA17_Chr3g0112671	Peptide/nitrate transporter plant 11410338 PTN004282701 orthologs	OS03G0823500 PROTEIN (PTHR11654:SF79)	transporter	transmembrane transporter activity tripeptide transmembrane transporter activity dipeptide transmembrane transporter activity	dipeptide transmembrane transport dipeptide transport tripeptide transport transmembrane transport	membrane
MTR_7g115050	Medtr7g115050	MtrunA17_Chr7g0274111	Ammonium transporter 2 member 4 AMT2-4 PTN005141180 orthologs	AMMONIUM TRANSPORTER 2 MEMBER 4 (PTHR43029:SF28)	transporter	ammonium transmembrane transporter activity	response to symbiotic fungus ammonium transmembrane transport	plasma membrane membrane
MTR_6g021910	Medtr6g021910		SMP-30/gluconolaconase/LRE-like region protein MTR_6g021910 PTN004828251 orthologs	MESOCENTIN (PTHR31460:SF3)	-	-	-	-
MTR_3g102370	Medtr3g102370	MtrunA17_Chr3g0134271	Isoaspartyl peptidase/L-asparaginase 11432324 PTN004132559 orthologs	ISOASPARTYL PEPTIDASE/L-ASPARAGINASE 2-RELATED (PTHR10188:SF13)	protease	asparaginase activity beta-aspartyl-peptidase activity hydrolase activity	protein autoprocessing	cytoplasm
MTR_2g062560	Medtr2g062560	MtrunA17_Chr2g0309231	Beta-hexosaminidase 11444497 PTN004560353 orthologs	BETA-HEXOSAMINIDASE 2 (PTHR22600:SF26)	glycosidase	hydrolase activity, hydrolyzing O-glycosyl compounds beta-N-acetylhexosaminidase activity hydrolase activity hydrolase activity, acting on glycosyl bonds N-acetyl-beta-D-galactosaminidase activity	carbohydrate metabolic process metabolic process glycosaminoglycan metabolic process	membrane
MTR_3g117560	Medtr3g117560	MtrunA17_Chr3g0145321	Transmembrane protein, putative MTR_3g117560 orthologs	-	-	-	-	membrane
MTR_3g078250	Medtr3g078250	MtrunA17_Chr3g0117921	LRR receptor-like kinase 25489547 PTN004732114 orthologs	OS09G0376600 PROTEIN (PTHR48010:SF22)	-	protein kinase activity ATP binding kinase activity transferase activity	protein phosphorylation phosphorylation	membrane
MTR_2g104800	Medtr2g104800	MtrunA17_Chr2g0333711	DUF4228 domain protein MTR_2g104800 PTN004955174 orthologs	OS06G0568400 PROTEIN (PTHR33052:SF24)	-	-	-	-
MTR_3g034660	Medtr3g034660	MtrunA17_Chr3g0090511	Late embryogenesis abundant D-like protein 11411871 PTN004771222 orthologs	LATE EMBRYOGENESIS ABUNDANT PROTEIN 3 (PTHR31174:SF31)	-	-	-	-
MTR_3g014870	Medtr3g014870	MtrunA17_Chr3g0082651	Kunitz type trypsin inhibitor 11430707 PTN004967999 orthologs	KUNITZ TYPE TRYPSIN INHIBITOR 104 (PTHR33107:SF31)	protease inhibitor	endopeptidase inhibitor activity	-	extracellular region
MTR_7g082700	Medtr7g082700	MtrunA17_Chr7g0251281	Uncharacterized protein MTR_7g082700 PTN005019854 orthologs	SUBFAMILY NOT NAMED (PTHR33702:SF26)	-	-	-	-
MTR_6g008430	Medtr6g008430	MtrunA17_Chr6g0451641	Cytochrome P450 family protein 11421807 PTN005382834 orthologs	CYTOCHROME P450 82A3 (PTHR47947:SF50)	oxygenase	monooxygenase activity iron ion binding oxidoreductase activity oxidoreductase activity, acting on paired donors, with incorporation or reduction of molecular oxygen heme binding metal ion binding	-	membrane
MTR_8g092630	Medtr8g092630	MtrunA17_Chr8g0383721	Cinnamyl alcohol dehydrogenase-like protein MTR_8g092630 PTN005125904 orthologs	DEATH RESISTOR ADH DOMAIN CONTAINING TARGET, ISOFORM C (PTHR42683:SF85)	oxidoreductase	zinc ion binding oxidoreductase activity oxidoreductase activity, acting on the CH-OH group of donors, NAD or NADP as acceptor cinnamyl-alcohol dehydrogenase activity metal ion binding	lignin biosynthetic process	-
MTR_1g101370	Medtr1g101370	MtrunA17_Chr1g0203741	Methyltransferase 11414659 PTN004124766 orthologs	METHYLTRANSFERASE (PTHR10108:SF1150)	methyltransferase	methyltransferase activity transferase activity	methylation	cytoplasm membrane
MTR_4g105090	Medtr4g105090	MtrunA17_Chr4g0058581	Putative aminoacyltransferase, E1 ubiquitin-activating enzyme 25493726 PTN005343864 orthologs	U-BOX DOMAIN-CONTAINING PROTEIN 52-LIKE (PTHR47382:SF1)	-	ubiquitin activating enzyme activity transferase activity acyltransferase activity ligase activity	protein ubiquitination	-
MTR_5g017670	Medtr5g017670	MtrunA17_Chr5g0402441	Patatin 11409904 PTN004927391 orthologs	PATATIN-LIKE PROTEIN 3 (PTHR32176:SF101)	isomerase	phospholipase activity lipase activity hydrolase activity acylglycerol lipase activity	lipid metabolic process lipid catabolic process	-
MTR_1g054725	Medtr1g054725	MtrunA17_Chr1g0176211	F-box protein interaction domain protein 25483595 PTN004883044 orthologs	PROTEIN, PUTATIVE-RELATED (PTHR31790:SF230)	-	-	-	-
MTR_1g025980	Medtr1g025980	MtrunA17_Chr1g0157051	Peroxidase 11415324 PTN004787738 orthologs	PEROXIDASE 64 (PTHR31235:SF389)	peroxidase	peroxidase activity oxidoreductase activity heme binding metal ion binding lactoperoxidase activity	response to stress response to oxidative stress hydrogen peroxide catabolic process cellular oxidant detoxification	extracellular region plant-type cell wall
MTR_2g022560	Medtr2g022560	MtrunA17_Chr2g0287901|MtrunA17_Chr2R0038360	Pmr5/Cas1p GDSL/SGNH-like acyl-esterase family protein 25486110 PTN004938197 orthologs	PROTEIN TRICHOME BIREFRINGENCE-LIKE 11 (PTHR32285:SF213)	-	O-acetyltransferase activity transferase activity	-	Golgi apparatus membrane
MTR_3g098680	Medtr3g098680	MtrunA17_Chr3g0131671	ADP-ribosylation factor GTPase-activating protein AGD10 11434092 PTN004615764 orthologs	ADP-RIBOSYLATION FACTOR GTPASE-ACTIVATING PROTEIN AGD10 (PTHR23180:SF408)	-	GTPase activator activity metal ion binding	-	cytoplasm
MTR_3g086630	Medtr3g086630	MtrunA17_Chr3g0123581	C3HC4-type RING zinc finger protein 11408932 PTN005338130 orthologs	F21J9.24-RELATED (PTHR47258:SF3)	-	zinc ion binding	-	membrane
MTR_5g075400	Medtr5g075400	MtrunA17_Chr5g0432711	Uncharacterized protein 11427240 PTN005100300 orthologs	OS01G0977800 PROTEIN (PTHR36486:SF2)	-	-	-	-
MTR_2g042570	Medtr2g042570	MtrunA17_Chr2g0300981	Inter-alpha-trypsin inhibitor heavy chain-like protein 11438789 PTN005308004 orthologs	INTER-ALPHA-TRYPSIN INHIBITOR HEAVY CHAIN-LIKE PROTEIN (PTHR46503:SF17)	-	-	-	-
MTR_1g484970	Medtr1g484970	#N/A	Uncharacterized protein MTR_1g484970 PTN005009427 orthologs	RIBOSOMAL PROTEIN S12 (PTHR33511:SF35)	-	-	-	-
MTR_2g461250	Medtr2g461250	MtrunA17_Chr2g0305081	Uncharacterized protein MTR_2g461250 orthologs	-	-	-	-	-
MTR_8g007020	Medtr8g007020	MtrunA17_Chr8g0335531|MtrunA17_Chr8R0005560	Plastocyanin-like domain protein 25500066 PTN004952109 orthologs	UCLACYANIN-2 (PTHR33021:SF350)	-	electron transfer activity	electron transport chain	membrane
MTR_7g086190 MTR_7g086140	Medtr7g086190 MTR_7g086140	#N/A	Blue copper protein 1a BCP1A PTN004950488 orthologs	BLUE COPPER PROTEIN 1B (PTHR33021:SF408)	-	electron transfer activity metal ion binding	response to symbiotic fungus electron transport chain	membrane
MTR_8g028070	Medtr8g028070	MtrunA17_Chr8g0347581	DOMON domain protein MTR_8g028070 PTN004609423 orthologs	CYTOCHROME B561 AND DOMON DOMAIN-CONTAINING PROTEIN (PTHR23130:SF171)	-	-	-	-
MTR_2g034500	Medtr2g034500	MtrunA17_Chr2g0294611	WD40/YVTN repeat containing domain-containing protein 11416840 PTN004493519 orthologs	BRWD3 (PTHR16266:SF17)	-	-	regulation of transcription by RNA polymerase II cytoskeleton organization regulation of cell shape	nucleus
MTR_7g105570	Medtr7g105570	#N/A	Enoyl-(Acyl carrier) reductase MTR_7g105570 PTN005149900 orthologs	SHORT CHAIN DEHYDROGENASE (PTHR43180:SF50)	reductase	oxidoreductase activity	-	-
MTR_2g045060	Medtr2g045060	MtrunA17_Chr2g0302111	Transmembrane protein, putative 11440286 PTN005025976 orthologs	OS05G0137600 PROTEIN (PTHR33825:SF4)	-	-	-	membrane
MTR_8g087420	Medtr8g087420	MtrunA17_Chr8g0379571	LRR receptor-like kinase 11413814 PTN004730808 orthologs	LRR RECEPTOR-LIKE KINASE (PTHR48007:SF71)	transmembrane signal receptor	nucleotide binding protein kinase activity ATP binding kinase activity	protein phosphorylation phosphorylation	membrane
MTR_1g081760	Medtr1g081760	MtrunA17_Chr1g0191151	Late embryogenesis abundant D-like protein 25484661 PTN004771227 orthologs	LATE EMBRYOGENESIS ABUNDANT PROTEIN 47 (PTHR31174:SF34)	-	-	-	-
MTR_1014s0010	Medtr1014s0010		Transcription initiation factor TFIID subunit (Fragment) 25481544 orthologs	-	-	translation initiation factor activity	translational initiation	transcription factor TFIID complex
MTR_1g067410	Medtr1g067410	MtrunA17_Chr1g0182011	Membrane-associated kinase regulator-like protein, putative 25484081 PTN004993307 orthologs	MEMBRANE-ASSOCIATED KINASE REGULATOR 3-RELATED (PTHR33312:SF21)	kinase modulator	kinase activity kinase inhibitor activity	phosphorylation	plasma membrane
MTR_2g450310	Medtr2g450310	MtrunA17_Chr2g0304721	Flavin-containing monooxygenase MTR_2g450310 PTN004593601 orthologs	FLAVIN-CONTAINING MONOOXYGENASE (PTHR23023:SF249)	oxygenase	monooxygenase activity N,N-dimethylaniline monooxygenase activity oxidoreductase activity flavin adenine dinucleotide binding NADP binding	-	membrane
MTR_4g091550	Medtr4g091550	MtrunA17_Chr4g0048561	PLAC8 family protein 11439084 PTN004485586 orthologs	PLAC8 FAMILY PROTEIN (PTHR15907:SF216)	-	-	-	membrane
MTR_4g124220	Medtr4g124220	MtrunA17_Chr4g0069511	Uncharacterized protein 11423858 PTN005009472 orthologs	SUBFAMILY NOT NAMED (PTHR33511:SF37)	-	-	-	-
MTR_1g075550	Medtr1g075550	MtrunA17_Chr1g0187341	PLAC8 family protein 11430530 PTN004485878 orthologs	PLAC8 FAMILY PROTEIN (PTHR15907:SF221)	-	-	-	-
MTR_2g101640	Medtr2g101640	MtrunA17_Chr2g0331511	Peptide/nitrate transporter plant 11442002 PTN004284276 orthologs	PEPTIDE/NITRATE TRANSPORTER (PTHR11654:SF531)	transporter	transmembrane transporter activity	transmembrane transport	plasma membrane membrane
MTR_7g088350	Medtr7g088350	MtrunA17_Chr7g0255151	S-acyltransferase 11408933 PTN004577576 orthologs	PROTEIN S-ACYLTRANSFERASE 4-RELATED (PTHR22883:SF391)	protein modifying enzyme	palmitoyltransferase activity transferase activity acyltransferase activity protein-cysteine S-palmitoyltransferase activity	protein targeting to membrane peptidyl-L-cysteine S-palmitoylation	endoplasmic reticulum Golgi apparatus membrane
MTR_4g088760	Medtr4g088760	MtrunA17_Chr4g0047221	Plant/F8B4-180 protein 25493154 PTN004841209 orthologs	PLANT-SPECIFIC DOMAIN TIGR01615 FAMILY PROTEIN (PTHR31579:SF47)	-	-	-	-
MTR_8g022990	Medtr8g022990	MtrunA17_Chr8g0345021	Late embryogenesis abundant protein 11444632 PTN005009162 orthologs	OS02G0564600 PROTEIN (PTHR33509:SF21)	-	-	-	-
MTR_0088s0100	Medtr0088s0100	#N/A	Arginase family protein 25480222 PTN004253748 orthologs	ARGINASE 1, MITOCHONDRIAL (PTHR11358:SF42)	hydrolase	arginase activity agmatinase activity hydrolase activity metal ion binding	putrescine biosynthetic process from arginine, using agmatinase	-
MTR_1g063940	Medtr1g063940	MtrunA17_Chr1g0181001	Myb transcription factor 11420792 PTN005333632 orthologs	TRF-LIKE 8 (PTHR47122:SF5)	-	-	-	-
MTR_0302s0030	Medtr0302s0030	MtrunA17_Chr4R0146490	Kunitz type trypsin inhibitor 25480846 PTN004968001 orthologs	KUNITZ TYPE TRYPSIN INHIBITOR 104 (PTHR33107:SF31)	protease inhibitor	endopeptidase inhibitor activity	-	extracellular region
MTR_4g020520	Medtr4g020520	#N/A	Disease resistance protein (TIR-NBS-LRR class) MTR_4g020520 PTN004219165 orthologs	NB-ARC DOMAIN PROTEIN (PTHR11017:SF271)	-	S-adenosylmethionine-dependent methyltransferase activity	defense response signal transduction	-
MTR_1g090737	Medtr1g090737	MtrunA17_Chr1g0197391	Long-chain acyl-CoA synthetase 25484829 PTN004669802 orthologs	LONG-CHAIN ACYL-COA SYNTHETASE (PTHR24096:SF337)	ligase	CoA-ligase activity ligase activity	-	membrane
MTR_4g088450	Medtr4g088450	MtrunA17_Chr4g0046751	17.6 kDa class I heat shock protein 25493104 PTN004267224 orthologs	18.1 KDA CLASS I HEAT SHOCK PROTEIN (PTHR11527:SF359)	chaperone	protein self-association unfolded protein binding	protein folding response to heat response to salt stress response to hydrogen peroxide protein complex oligomerization	-
MTR_1g099840	Medtr1g099840	MtrunA17_Chr1g0202601	Heat shock protein 81-2 MTR_1g099840 PTN004267682 orthologs	HEAT SHOCK PROTEIN 90-1 (PTHR11528:SF130)	Hsp90 family chaperone	nucleotide binding ATP binding ATP hydrolysis activity unfolded protein binding ATP-dependent protein folding chaperone	protein folding cellular response to heat protein stabilization	cytosol plasma membrane protein-containing complex perinuclear region of cytoplasm
MTR_4g107720	Medtr4g107720	MtrunA17_Chr4g0060091	SPFH/band 7/PHB domain membrane-associated family protein 11443586 PTN005157615 orthologs	HYPERSENSITIVE-INDUCED RESPONSE PROTEIN 1 (PTHR43327:SF36)	transporter	-	-	plasma membrane
MTR_3g103020	Medtr3g103020	MtrunA17_Chr3g0134731	Galactose oxidase 25489955 PTN004883751 orthologs	F-BOX/ASSOCIATED INTERACTION DOMAIN PROTEIN (PTHR31790:SF546)	-	-	-	-
MTR_8g020970	Medtr8g020970	MtrunA17_Chr8g0344201	Lipoxygenase 11430427 PTN004304000 orthologs	LIPOXYGENASE 4, CHLOROPLASTIC (PTHR11771:SF95)	oxygenase	oxidoreductase activity oxidoreductase activity, acting on single donors with incorporation of molecular oxygen, incorporation of two atoms of oxygen metal ion binding dioxygenase activity	lipid metabolic process fatty acid metabolic process fatty acid biosynthetic process oxylipin biosynthetic process lipid oxidation	cytoplasm
MTR_3g461000	Medtr3g461000	MtrunA17_Chr3g0102771	ATP-dependent Clp protease ATP-binding subunit, putative MTR_3g461000 PTN005169904 orthologs	CHAPERONE PROTEIN CLPC1, CHLOROPLASTIC (PTHR43572:SF8)	chaperone	nucleotide binding ATP binding peptidase activity ATP hydrolysis activity	proteolysis	-
MTR_3g107730	Medtr3g107730	MtrunA17_Chr3g0138161	Boron transporter-like protein MTR_3g107730 PTN004261021 orthologs	BORON TRANSPORTER 7-RELATED (PTHR11453:SF131)	secondary carrier transporter	solute:inorganic anion antiporter activity transmembrane transporter activity	monoatomic anion transport inorganic anion transport monoatomic ion homeostasis transmembrane transport	plasma membrane membrane
MTR_4g090580	Medtr4g090580	MtrunA17_Chr4g0048041	NAD(P)H dehydrogenase B2 11444621 PTN005178167 orthologs	OS07G0564500 PROTEIN (PTHR43706:SF4)	oxidoreductase	NADH dehydrogenase activity oxidoreductase activity	NADH oxidation	mitochondrion peroxisome
MTR_7g092270	Medtr7g092270	MtrunA17_Chr7g0257991	Uncharacterized protein 11440436 PTN005097776 orthologs	SUBFAMILY NOT NAMED (PTHR36373:SF2)	-	-	-	-
MTR_7g117695	Medtr7g117695	MtrunA17_Chr7g0275851	DUF688 family protein 25499771 PTN005048308 orthologs	DUF688 FAMILY PROTEIN (PTHR34371:SF20)	-	-	-	-
MTR_2g070110	Medtr2g070110	MtrunA17_Chr2g0312711	Glutathione S-transferase, amino-terminal domain protein 25487040 PTN004250068 orthologs	GLUTATHIONE S-TRANSFERASE U26 (PTHR11260:SF773)	transferase	glutathione transferase activity transferase activity	glutathione metabolic process response to chemical	cytoplasm cytosol
MTR_4g109470	Medtr4g109470	MtrunA17_Chr4g0061381	Flavonoid hydroxylase 25493879 PTN005381163 orthologs	FLAVONOID 3'-MONOOXYGENASE (PTHR24298:SF45)	oxygenase	monooxygenase activity iron ion binding oxidoreductase activity oxidoreductase activity, acting on paired donors, with incorporation or reduction of molecular oxygen oxidoreductase activity, acting on paired donors, with incorporation or reduction of molecular oxygen, NAD(P)H as one donor, and incorporation of one atom of oxygen flavonoid 3'-monooxygenase activity heme binding metal ion binding	-	membrane
MTR_2g040650	Medtr2g040650	MtrunA17_Chr2R0088210|MtrunA17_Chr2g0300051	Chitinase 25486441 PTN005237677 orthologs	III ACIDIC ENDOCHITINASE, PUTATIVE-RELATED (PTHR45708:SF31)	-	hydrolase activity, hydrolyzing O-glycosyl compounds chitinase activity hydrolase activity hydrolase activity, acting on glycosyl bonds	carbohydrate metabolic process metabolic process	extracellular region
MTR_5g099130	Medtr5g099130	MtrunA17_Chr5g0448661	Putative transferase, protein kinase RLK-Pelle-RLCK-VIIa-2 family 11430234 PTN005212249 orthologs	SERINE/THREONINE-PROTEIN KINASE PIX13-RELATED (PTHR45621:SF40)	-	nucleotide binding protein kinase activity protein serine/threonine kinase activity ATP binding kinase activity transferase activity	protein phosphorylation phosphorylation	-
MTR_0418s0050	Medtr0418s0050	#N/A	Uncharacterized protein MTR_0418s0050 orthologs	-	-	-	-	-
MTR_8g035880	Medtr8g035880	MtrunA17_Chr8g0351481	Putative 2-alkenal reductase (NAD(P)(+)) 11412408 PTN005202575 orthologs	2-METHYLENE-FURAN-3-ONE REDUCTASE-LIKE (PTHR44573:SF4)	oxidoreductase	oxidoreductase activity oxidoreductase activity, acting on the CH-CH group of donors, NAD or NADP as acceptor 2-alkenal reductase [NAD(P)+] activity	-	-
MTR_7g097230	Medtr7g097230	MtrunA17_Chr7g0261581	Putative tetratricopeptide-like helical domain-containing protein 25499287 PTN005195585 orthologs	TETRATRICOPEPTIDE-LIKE HELICAL DOMAIN-CONTAINING PROTEIN-RELATED (PTHR44102:SF8)	-	-	-	-
MTR_8g038210	Medtr8g038210	MtrunA17_Chr8g0352611	Annexin 11445982 PTN004164033 orthologs	ANNEXIN (PTHR10502:SF197)	calcium-binding protein	calcium ion binding calcium-dependent phospholipid binding	response to stress	cytoplasm
MTR_8g091690	Medtr8g091690	MtrunA17_Chr8g0382901	Cytochrome P450 family 71 protein MTR_8g091690 PTN005379526 orthologs	CYTOCHROME P450 FAMILY 71 PROTEIN (PTHR47943:SF2)	oxygenase	monooxygenase activity iron ion binding oxidoreductase activity oxidoreductase activity, acting on paired donors, with incorporation or reduction of molecular oxygen heme binding metal ion binding	-	membrane
MTR_1g103090	Medtr1g103090	MtrunA17_Chr1g0204931	LRR/extensin 2 25485156 PTN004920069 orthologs	LEUCINE-RICH REPEAT EXTENSIN-LIKE PROTEIN 6 (PTHR32093:SF121)	-	-	-	-
MTR_3g107830	Medtr3g107830	MtrunA17_Chr3g0138231	Dehydration-responsive RD22-like protein MTR_3g107830 PTN004788824 orthologs	BURP DOMAIN-CONTAINING PROTEIN (PTHR31236:SF32)	-	-	-	-
MTR_1g036410	Medtr1g036410	MtrunA17_Chr1g0163571	Ammonium transporter 2 member 5 AMT2-5 PTN005141143 orthologs	AMMONIUM TRANSPORTER 2 MEMBER 5 (PTHR43029:SF7)	transporter	ammonium transmembrane transporter activity	response to symbiotic fungus ammonium transmembrane transport	plasma membrane membrane
MTR_4g116620	Medtr4g116620	MtrunA17_Chr4g0065271	Uncharacterized protein MTR_4g116620 PTN005070006 orthologs	HOMEODOMAIN PROTEIN 8, PUTATIVE-RELATED (PTHR35121:SF4)	-	-	-	-
MTR_8g031160	Medtr8g031160	MtrunA17_Chr8g0349141|MtrunA17_Chr8R0059740	Ripening related protein family 25500900 PTN004984453 orthologs	RIPENING RELATED PROTEIN FAMILY (PTHR33191:SF74)	-	-	-	-
MTR_7g080950	Medtr7g080950	MtrunA17_Chr7g0250001	Glycosyltransferase 11432174 PTN005363131 orthologs	GLYCOSYLTRANSFERASE (PTHR11926:SF1495)	transferase	UDP-glycosyltransferase activity transferase activity glycosyltransferase activity quercetin 3-O-glucosyltransferase activity quercetin 7-O-glucosyltransferase activity	-	cytoplasm
MTR_5g094540	Medtr5g094540	MtrunA17_Chr5g0445421|MtrunA17_Chr5R0232380|MtrunA17_Chr5R0232390	Cytochrome P450 family 71 protein 11427376 PTN005385906 orthologs	CYTOCHROME P450 71D10 (PTHR47956:SF109)	oxygenase	monooxygenase activity iron ion binding oxidoreductase activity oxidoreductase activity, acting on paired donors, with incorporation or reduction of molecular oxygen heme binding metal ion binding	-	membrane
MTR_5g094560	Medtr5g094560	MtrunA17_Chr5R0232430|MtrunA17_Chr5g0445451|MtrunA17_Chr5R0232440	Cytochrome P450 family 71 protein 11427377 PTN005385907 orthologs	CYTOCHROME P450 71D10 (PTHR47956:SF109)	oxygenase	monooxygenase activity iron ion binding oxidoreductase activity oxidoreductase activity, acting on paired donors, with incorporation or reduction of molecular oxygen heme binding metal ion binding	-	membrane
MTR_5g035650	Medtr5g035650		Transmembrane protein, putative MTR_5g035650 orthologs	-	-	-	-	membrane
MTR_7g084300	Medtr7g084300	MtrunA17_Chr7g0252331	Chalcone synthase 11440049 PTN004316956 orthologs	CHALCONE SYNTHASE (PTHR11877:SF14)	transferase	naringenin-chalcone synthase activity transferase activity acyltransferase activity acyltransferase activity, transferring groups other than amino-acyl groups chalcone synthase activity	metabolic process biosynthetic process flavonoid biosynthetic process polyketide biosynthetic process	-
MTR_8g075920	Medtr8g075920	MtrunA17_Chr8g0371941	Gibberellin-regulated family protein 11406624 PTN004616976 orthologs	SNAKIN-2-LIKE (PTHR23201:SF45)	-	-	-	-
MTR_5g033510	Medtr5g033510	MtrunA17_Chr5g0413091	Putative transaminase 11410630 PTN005182664 orthologs	L-TRYPTOPHAN--PYRUVATE AMINOTRANSFERASE 1 (PTHR43795:SF15)	transaminase	catalytic activity transaminase activity transferase activity carbon-sulfur lyase activity	amino acid metabolic process	-
MTR_8g091720	Medtr8g091720	MtrunA17_Chr8g0382931	Nuclear transcription factor Y protein 11436173 PTN004226907 orthologs	CBFD_NFYB_HMF DOMAIN-CONTAINING PROTEIN (PTHR11064:SF150)	DNA-binding transcription factor	RNA polymerase II cis-regulatory region sequence-specific DNA binding DNA-binding transcription factor activity, RNA polymerase II-specific DNA-binding transcription activator activity, RNA polymerase II-specific DNA binding sequence-specific DNA binding protein heterodimerization activity	regulation of DNA-templated transcription regulation of transcription by RNA polymerase II positive regulation of transcription by RNA polymerase II	nucleus CCAAT-binding factor complex
MTR_4g052040	Medtr4g052040	MtrunA17_Chr4g0025901	Transcription repressor 11445731 PTN004957018 orthologs	TRANSCRIPTION REPRESSOR-RELATED (PTHR33057:SF70)	-	-	negative regulation of DNA-templated transcription	nucleus
MTR_1g017170	Medtr1g017170	MtrunA17_Chr1g0152031	ERD (Early-responsive to dehydration stress) family protein 25482028 PTN004398509 orthologs	ERD (EARLY-RESPONSIVE TO DEHYDRATION STRESS) FAMILY PROTEIN (PTHR13018:SF101)	-	calcium activated cation channel activity	monoatomic ion transport monoatomic cation transmembrane transport	plasma membrane membrane
MTR_2g068960	Medtr2g068960	MtrunA17_Chr2g0311691	2OG-Fe(II) oxygenase family oxidoreductase 11409250 PTN004138059 orthologs	2-OXOGLUTARATE-DEPENDENT DIOXYGENASE (PTHR10209:SF672)	oxidoreductase	oxidoreductase activity metal ion binding desacetoxyvindoline 4-hydroxylase activity	-	-
MTR_3g047190	Medtr3g047190	MtrunA17_Chr3g0096191	Uncharacterized protein MTR_3g047190 PTN008651493 orthologs	VQ DOMAIN-CONTAINING PROTEIN (PTHR33143:SF60)	-	-	-	nucleus
MTR_0027s0260	Medtr0027s0260	#N/A	Chitinase chitIII-3 PTN005237668 orthologs	CHITINASE (PTHR45708:SF33)	-	hydrolase activity, hydrolyzing O-glycosyl compounds chitinase activity hydrolase activity hydrolase activity, acting on glycosyl bonds	carbohydrate metabolic process metabolic process	extracellular region
MTR_4g133720	Medtr4g133720	MtrunA17_Chr4g0076121	Uncharacterized protein 11441443 PTN005055196 orthologs	BNACNNG40280D PROTEIN (PTHR34570:SF7)	-	-	-	-
MTR_8g071050	Medtr8g071050	MtrunA17_Chr8g0369321	Transmembrane protein, putative 25501550 PTN005119479 orthologs	OS06G0113900 PROTEIN (PTHR37891:SF1)	-	-	-	membrane
MTR_3g057980	Medtr3g057980	MtrunA17_Chr3g0101631	Cytochrome P450 family 71 protein 11445333 PTN005386045 orthologs	CYTOCHROME P450 71D9 (PTHR47956:SF43)	oxygenase	monooxygenase activity iron ion binding oxidoreductase activity oxidoreductase activity, acting on paired donors, with incorporation or reduction of molecular oxygen heme binding metal ion binding	-	membrane
MTR_1g111830	Medtr1g111830	MtrunA17_Chr1g0210471	MYB-like transcription factor family protein 25485559 PTN005193915 orthologs	MYB-LIKE PROTEIN I (PTHR44042:SF15)	-	DNA binding	response to abscisic acid negative regulation of abscisic acid biosynthetic process response to salt	nucleus
MTR_6g477770	Medtr6g477770		Beta-amylase MTR_6g477770 orthologs	-	-	beta-amylase activity hydrolase activity hydrolase activity, acting on glycosyl bonds amylopectin maltohydrolase activity	polysaccharide catabolic process carbohydrate metabolic process metabolic process	-
MTR_7g089730	Medtr7g089730	MtrunA17_Chr7g0256161	Cyclin-like F-box 11411502 PTN004830864 orthologs	CYCLIN-LIKE F-BOX (PTHR31482:SF11)	-	-	-	-
MTR_5g036410	Medtr5g036410	MtrunA17_Chr5g0414891	Matrix metalloproteinase 11406532 PTN004133309 orthologs	METALLOENDOPROTEINASE 1 (PTHR10201:SF260)	metalloprotease	metalloendopeptidase activity peptidase activity metallopeptidase activity zinc ion binding hydrolase activity metal ion binding	proteolysis extracellular matrix organization collagen catabolic process	membrane extracellular matrix
MTR_4g120760	Medtr4g120760	MtrunA17_Chr4g0067841	Pathogenesis-related protein bet V I family protein 11416218 PTN004778708 orthologs	PATHOGENESIS-RELATED PROTEIN BET V I FAMILY PROTEIN (PTHR31213:SF184)	-	protein phosphatase inhibitor activity abscisic acid binding signaling receptor activity	defense response response to biotic stimulus abscisic acid-activated signaling pathway regulation of protein serine/threonine phosphatase activity	nucleus cytoplasm
MTR_6g059530	Medtr6g059530	MtrunA17_Chr6g0476951	Kunitz type trypsin inhibitor / Alpha-fucosidase 11443285 PTN004968136 orthologs	KUNITZ TYPE TRYPSIN INHIBITOR / ALPHA-FUCOSIDASE (PTHR33107:SF21)	protease inhibitor	endopeptidase inhibitor activity	-	extracellular region
MTR_4g009540	Medtr4g009540	MtrunA17_Chr4g0002801	Helix loop helix DNA-binding domain protein 11433932 PTN005264285 orthologs	PROTEIN, PUTATIVE-RELATED (PTHR45959:SF8)	basic helix-loop-helix transcription factor	DNA binding protein dimerization activity	-	nucleus
MTR_2g090050	Medtr2g090050	MtrunA17_Chr2g0323821	DUF566 family protein 25487602 PTN004885676 orthologs	QWRF MOTIF PROTEIN (DUF566)-RELATED (PTHR31807:SF31)	-	microtubule binding	spindle assembly	cytoplasm nuclear microtubule
MTR_4g025620	Medtr4g025620	MtrunA17_Chr4g0011721	Plant invertase/pectin methylesterase inhibitor 25491628 PTN004758848 orthologs	PMEI DOMAIN-CONTAINING PROTEIN (PTHR31080:SF12)	-	enzyme inhibitor activity hydrolase activity pectinesterase activity	negative regulation of catalytic activity	-
MTR_4g097920	Medtr4g097920	MtrunA17_Chr4g0054551	Basic helix loop helix (BHLH) DNA-binding family protein 11405743 PTN005264289 orthologs	TRANSCRIPTION FACTOR BHLH25 (PTHR45959:SF2)	basic helix-loop-helix transcription factor	DNA binding protein dimerization activity	-	nucleus
MTR_8g087410	Medtr8g087410	MtrunA17_Chr8g0379561	Glutathione S-transferase 11417034 PTN004250391 orthologs	GLUTATHIONE S-TRANSFERASE (PTHR11260:SF619)	transferase	glutathione transferase activity transferase activity	glutathione metabolic process response to chemical	cytoplasm cytosol
MTR_4g049340	Medtr4g049340	MtrunA17_Chr4g0024851	Major intrinsic protein (MIP) family transporter 11444044 PTN005318657 orthologs	MAJOR INTRINSIC PROTEIN (MIP) FAMILY TRANSPORTER (PTHR46739:SF11)	-	water channel activity channel activity	water transport transmembrane transport	membrane
MTR_2g088020	Medtr2g088020	MtrunA17_Chr2g0322401	MAP kinase kinase kinase 11416037 PTN004698217 orthologs	MAP KINASE KINASE KINASE (PTHR48011:SF8)	-	nucleotide binding protein kinase activity protein serine/threonine kinase activity MAP kinase kinase kinase activity ATP binding kinase activity transferase activity	MAPK cascade protein phosphorylation signal transduction phosphorylation	-
MTR_2g076103	Medtr2g076103	#N/A	Uncharacterized protein MTR_2g076103 PTN008734822 orthologs	PROTEIN, PUTATIVE-RELATED (PTHR48201:SF12)	-	-	-	-
MTR_7g111770	Medtr7g111770	MtrunA17_Chr7g0271541	Putative NPR1/NH1-interacting protein 11434614 PTN005017342 orthologs	NRR REPRESSOR HOMOLOG 3 (PTHR33669:SF4)	-	-	regulation of systemic acquired resistance	nucleus
MTR_4g051210	Medtr4g051210	MtrunA17_CPg0493261	Photosystem I assembly protein Ycf3 MTR_4g051210 PTN004707315 orthologs	TETRATRICOPEPTIDE REPEAT PROTEIN 5 (PTHR26312:SF87)	-	-	photosystem I assembly	-
MTR_7g082530	Medtr7g082530	MtrunA17_Chr7g0251121	Wall associated kinase-like protein 11435688 PTN005270838 orthologs	WALL ASSOCIATED KINASE-LIKE PROTEIN (PTHR46008:SF46)	transmembrane signal receptor	nucleotide binding protein kinase activity ATP binding kinase activity transferase activity polysaccharide binding	protein phosphorylation phosphorylation	membrane
MTR_8g069350	Medtr8g069350	MtrunA17_Chr8g0367901	Uncharacterized protein 11446507 PTN004974226 orthologs	EXPRESSED PROTEIN (PTHR33132:SF92)	-	-	-	-
MTR_8g105190	Medtr8g105190	MtrunA17_Chr8g0391661	Uncharacterized protein MTR_8g105190 PTN005061242 orthologs	BNAA07G38580D PROTEIN (PTHR34780:SF2)	-	-	-	-
MTR_4g019520	Medtr4g019520	MtrunA17_Chr4g0008611	Glyoxal oxidase amino-terminal protein 25491515 PTN004928851 orthologs	GALACTOSE OXIDASE-RELATED PROTEIN (PTHR32208:SF21)	-	oxidoreductase activity galactose oxidase activity	-	-
MTR_2g451380	Medtr2g451380	MtrunA17_Chr2g0304201	NAD(P)H-quinone oxidoreductase subunit H MTR_2g451380 PTN004331493 orthologs	NADH DEHYDROGENASE [UBIQUINONE] IRON-SULFUR PROTEIN 2, MITOCHONDRIAL (PTHR11993:SF10)	oxidoreductase	NADH dehydrogenase (ubiquinone) activity oxidoreductase activity, acting on NAD(P)H	electron transport chain	-
MTR_4g094240	Medtr4g094240	MtrunA17_Chr4g0050321	Phosphate-responsive 1 family protein 11409803 PTN004795502 orthologs	PROTEIN EXORDIUM-LIKE 2 (PTHR31279:SF3)	-	-	-	extracellular space
MTR_3g093270	Medtr3g093270		MFS transporter 11440455 PTN004627551 orthologs	UNC93-LIKE PROTEIN C922.05C (PTHR23294:SF59)	-	-	-	membrane
MTR_4g009960	Medtr4g009960	MtrunA17_Chr4g0003101	Eukaryotic translation initiation factor 3 subunit 11433937 PTN004371960 orthologs	TETRATRICOPEPTIDE REPEAT (TPR)-LIKE SUPERFAMILY PROTEIN (PTHR12601:SF45)	translation initiation factor	translation initiation factor activity	translational initiation organelle organization organelle localization	cytoplasm
MTR_7g011470	Medtr7g011470	MtrunA17_Chr7g0217881|MtrunA17_Chr7R0019670	Glycosyltransferase 11415246 PTN005362272 orthologs	FAMILY PROTEIN, PUTATIVE-RELATED (PTHR11926:SF1188)	transferase	UDP-glycosyltransferase activity transferase activity glycosyltransferase activity quercetin 3-O-glucosyltransferase activity quercetin 7-O-glucosyltransferase activity	-	cytoplasm
MTR_8g468780	Medtr8g468780	MtrunA17_Chr8g0362481	Cytochrome P450 family protein 25502771 PTN005381106 orthologs	CYTOCHROME P450 FAMILY PROTEIN (PTHR24298:SF650)	oxygenase	monooxygenase activity iron ion binding oxidoreductase activity oxidoreductase activity, acting on paired donors, with incorporation or reduction of molecular oxygen oxidoreductase activity, acting on paired donors, with incorporation or reduction of molecular oxygen, NAD(P)H as one donor, and incorporation of one atom of oxygen heme binding metal ion binding 3,9-dihydroxypterocarpan 6a-monooxyge…	-	membrane
MTR_2g069430	Medtr2g069430	MtrunA17_Chr2g0312051	Cysteine-rich TM module stress tolerance protein 11406193 PTN004840470 orthologs	CYSTEINE-RICH/TRANSMEMBRANE DOMAIN PCC1-LIKE PROTEIN (PTHR31568:SF122)	-	-	-	plasma membrane membrane
MTR_4g050140	Medtr4g050140	MtrunA17_Chr4g0025291	Carboxylesterase 25492170 PTN004595294 orthologs	ABHYDROLASE_3 DOMAIN-CONTAINING PROTEIN (PTHR23024:SF535)	deacetylase	hydrolase activity carboxylesterase activity	-	-
MTR_7g117670	Medtr7g117670	MtrunA17_Chr7g0275821	ABA-inducible bHLH-type transcription factor 25499766 PTN004265556 orthologs	ABA-INDUCIBLE BHLH-TYPE TRANSCRIPTION FACTOR (PTHR11514:SF142)	-	transcription cis-regulatory region binding DNA-binding transcription factor activity protein dimerization activity	regulation of DNA-templated transcription	nucleus
MTR_4g047870	Medtr4g047870	MtrunA17_Chr4g0024431	Putative small GTPase superfamily, P-loop containing nucleoside triphosphate hydrolase 11443396 PTN004663528 orthologs	MONOMERIC G-PROTEIN (PTHR47978:SF29)	small GTPase	GTPase activity GTP binding hydrolase activity	-	-
MTR_1g027250	Medtr1g027250	MtrunA17_Chr1R0041670	Stress-induced receptor-like kinase MTR_1g027250 PTN004733257 orthologs	TYROSINE KINASE FAMILY PROTEIN (PTHR27009:SF301)	-	nucleotide binding protein kinase activity protein serine/threonine kinase activity ATP binding kinase activity transferase activity	protein phosphorylation phosphorylation	-
MTR_5g031160	Medtr5g031160	MtrunA17_Chr5g0411771|MtrunA17_Chr5R0063910	Lectin 10 LEC10 PTN004727636 orthologs	LECTIN 6 (PTHR32401:SF31)	-	carbohydrate binding	response to symbiotic fungus	membrane
MTR_5g091950	Medtr5g091950	MtrunA17_Chr5g0443531	Non-specific serine/threonine protein kinase 11436624 PTN004724489 orthologs	NON-SPECIFIC SERINE/THREONINE PROTEIN KINASE (PTHR48006:SF68)	-	nucleotide binding protein kinase activity protein serine/threonine kinase activity ATP binding kinase activity transferase activity	protein phosphorylation phosphorylation	membrane
MTR_8g063200	Medtr8g063200	MtrunA17_Chr8g0364591	DUF4228 domain protein 11411027 PTN005001722 orthologs	D-RIBOSE-BINDING PERIPLASMIC PROTEIN (PTHR33413:SF4)	-	-	-	-
MTR_1g013760	Medtr1g013760	MtrunA17_Chr1g0150281	Putative transcription factor WRKY family 11436565 PTN004825005 orthologs	WRKY FAMILY TRANSCRIPTION FACTOR (PTHR31429:SF76)	DNA-binding transcription factor	DNA binding DNA-binding transcription factor activity sequence-specific DNA binding	regulation of DNA-templated transcription	nucleus
MTR_4g105020	Medtr4g105020	MtrunA17_Chr4g0058551	PB1 domain protein 25493721 PTN004756242 orthologs	PB1 DOMAIN-CONTAINING PROTEIN (PTHR31066:SF84)	-	-	-	-
MTR_7g094830	Medtr7g094830	MtrunA17_Chr7g0259781	DUF3049 family protein 25499113 PTN004978776 orthologs	PROTEIN FANTASTIC FOUR 1 (PTHR33155:SF8)	-	-	-	-
MTR_2g102660	Medtr2g102660	MtrunA17_Chr2g0332221	Drug resistance transporter-like ABC domain protein 11434774 PTN004506785 orthologs	DRUG RESISTANCE TRANSPORTER-LIKE ABC DOMAIN PROTEIN (PTHR19241:SF633)	ATP-binding cassette (ABC) transporter	nucleotide binding ATP binding hydrolase activity ABC-type transporter activity	transmembrane transport	membrane
MTR_1g023700	Medtr1g023700	MtrunA17_Chr1g0156061	Cytochrome P450 family 71 protein 11414272 PTN005385681 orthologs	CYTOCHROME P450 83B1 (PTHR47956:SF49)	oxygenase	monooxygenase activity iron ion binding oxidoreductase activity oxidoreductase activity, acting on paired donors, with incorporation or reduction of molecular oxygen heme binding metal ion binding	-	membrane
MTR_4g087810	Medtr4g087810	MtrunA17_Chr4g0046001	Phospholipase A1 11446242 PTN004887148 orthologs	PHOSPHOLIPASE A1 (PTHR31828:SF15)	phospholipase	phospholipase A1 activity hydrolase activity	lipid metabolic process lipid catabolic process	-
MTR_2g072260	Medtr2g072260	MtrunA17_Chr2g0313761	Cytochrome P450 family monooxygenase 25487124 PTN004685905 orthologs	CYTOCHROME P450, FAMILY 72, SUBFAMILY A, POLYPEPTIDE 9 (PTHR24282:SF255)	oxygenase	monooxygenase activity iron ion binding oxidoreductase activity oxidoreductase activity, acting on paired donors, with incorporation or reduction of molecular oxygen heme binding metal ion binding 11-oxo-beta-amyrin 30-oxidase activity	-	membrane
MTR_6g462640	Medtr6g462640	MtrunA17_Chr3g0101801	Cytochrome P450 family 71 protein 25497148 PTN005386069 orthologs	CYTOCHROME P450 FAMILY 71 PROTEIN (PTHR47956:SF81)	oxygenase	monooxygenase activity iron ion binding oxidoreductase activity oxidoreductase activity, acting on paired donors, with incorporation or reduction of molecular oxygen heme binding metal ion binding	-	membrane
MTR_1g043690	Medtr1g043690	MtrunA17_Chr1g0167871	Tyrosine kinase MTR_1g043690 PTN005391292 orthologs	RECEPTOR-LIKE CYTOSOLIC SERINE/THREONINE-PROTEIN KINASE RBK2 (PTHR47987:SF14)	-	protein kinase activity ATP binding kinase activity	protein phosphorylation phosphorylation	-
MTR_2g023860	Medtr2g023860	MtrunA17_Chr2g0288821	F-box plant-like protein, putative 25486200 PTN004997111 orthologs	PLANT-LIKE PROTEIN, PUTATIVE-RELATED (PTHR33358:SF16)	-	-	-	membrane
MTR_2g091215	Medtr2g091215	MtrunA17_Chr2g0325571|MtrunA17_Chr2R0260920	DUF538 family protein 25487780 PTN004860512 orthologs	DUF538 FAMILY PROTEIN (PTHR31676:SF181)	-	-	-	-
MTR_8g012805	Medtr8g012805		Defensin-like protein MTR_8g012805 PTN004977791 orthologs	KNOT1 DOMAIN-CONTAINING PROTEIN (PTHR33147:SF46)	antimicrobial response protein	-	defense response killing of cells of another organism defense response to fungus	-
MTR_4g095330	Medtr4g095330	MtrunA17_Chr4g0053761	Late embryogenesis abundant protein, group 6 11410426 PTN005030803 orthologs	EXPRESSED PROTEIN (PTHR33922:SF4)	-	-	-	-
MTR_1918s0010	Medtr1918s0010	#N/A	Transmembrane protein, putative (Fragment) MTR_1918s0010 PTN005100956 orthologs	PROCYCLIC FORM SURFACE GLYCOPROTEIN (PTHR36586:SF26)	extracellular matrix structural protein	-	-	-
MTR_6g027540	Medtr6g027540	MtrunA17_Chr6g0460791	Calcium-dependent lipid-binding (CaLB domain) family protein 25495818 PTN005236839 orthologs	C2 CALCIUM/LIPID-BINDING PLANT PHOSPHORIBOSYLTRANSFERASE FAMILY PROTEIN (PTHR31425:SF43)	transferase	transferase activity glycosyltransferase activity	-	membrane
MTR_8g022270	Medtr8g022270	MtrunA17_Chr8g0344651	ABC transporter B family-like protein 11423048 PTN004681068 orthologs	OS03G0181750 PROTEIN (PTHR24221:SF600)	ATP-binding cassette (ABC) transporter	nucleotide binding ATP binding hydrolase activity ATP hydrolysis activity ATPase-coupled transmembrane transporter activity ABC-type transporter activity	transmembrane transport	membrane
MTR_2g086640	Medtr2g086640	MtrunA17_Chr2g0321601	Germin-like protein 11412228 PTN004789387 orthologs	GERMIN-LIKE PROTEIN (PTHR31238:SF245)	-	manganese ion binding metal ion binding	-	extracellular region apoplast
MTR_8g026960	Medtr8g026960	MtrunA17_Chr8g0346251	Homeobox associated leucine zipper protein 11441913 PTN004691802 orthologs	HOMEOBOX-LEUCINE ZIPPER PROTEIN ATHB-7 (PTHR24326:SF604)	homeodomain transcription factor	DNA-binding transcription factor activity, RNA polymerase II-specific DNA binding DNA-binding transcription factor activity sequence-specific DNA binding	regulation of DNA-templated transcription regulation of transcription by RNA polymerase II positive regulation of DNA-templated transcription	nucleus
MTR_2g089735	Medtr2g089735	MtrunA17_Chr2g0323481	HXXXD-type acyl-transferase family protein 25487567 PTN004847583 orthologs	HXXXD-TYPE ACYL-TRANSFERASE FAMILY PROTEIN (PTHR31625:SF29)	-	transferase activity	-	-
MTR_7g078150	Medtr7g078150	MtrunA17_Chr7g0248101	Anaphase-promoting complex subunit 11 RING-H2 finger protein 11438429 PTN005265754 orthologs	ANAPHASE-PROMOTING COMPLEX SUBUNIT 11 RING-H2 FINGER PROTEIN (PTHR45969:SF73)	-	ubiquitin protein ligase activity	protein ubiquitination	membrane
MTR_3g110175	Medtr3g110175	MtrunA17_Chr3g0140061	Bark storage-like protein 25490123 PTN004535421 orthologs	BARK STORAGE-LIKE PROTEIN (PTHR21234:SF19)	-	catalytic activity	nucleoside metabolic process	-
MTR_5g007730	Medtr5g007730	MtrunA17_Chr5g0395561|MtrunA17_Chr5R0007190	Chalcone synthase 11436702 PTN004316950 orthologs	CHALCONE SYNTHASE 7 (PTHR11877:SF62)	transferase	naringenin-chalcone synthase activity transferase activity acyltransferase activity acyltransferase activity, transferring groups other than amino-acyl groups chalcone synthase activity	metabolic process biosynthetic process flavonoid biosynthetic process polyketide biosynthetic process	-
MTR_2g086740	Medtr2g086740	MtrunA17_Chr2g0321671	Casparian strip membrane protein 4 MTR_2g086740 PTN004278259 orthologs	CASPARIAN STRIP MEMBRANE PROTEIN 3 (PTHR11615:SF356)	dehydrogenase	-	cell-cell junction assembly cell wall modification cell wall organization	plasma membrane membrane Casparian strip
MTR_4g068850	Medtr4g068850	MtrunA17_Chr4g0034291	DUF4228 domain protein 25492695 PTN004955617 orthologs	DUF4228 DOMAIN PROTEIN (PTHR33052:SF159)	-	-	-	-
MTR_3g434790	Medtr3g434790	MtrunA17_Chr3g0094771|MtrunA17_Chr3g0094781	Sulfotransferase MTR_3g434790 PTN004306087 orthologs	CYTOSOLIC SULFOTRANSFERASE 4-RELATED (PTHR11783:SF179)	transferase	sulfotransferase activity transferase activity hydrolase activity	sulfation	cytoplasm
MTR_4g104750	Medtr4g104750	MtrunA17_Chr4g0058371	Uncharacterized protein 25493702 PTN004336430 orthologs	EG:152A3.5 PROTEIN (FBGN0003116_PN PROTEIN) (PTHR12112:SF39)	phosphodiesterase	exopolyphosphatase activity	-	cytoplasm
MTR_1g081290	Medtr1g081290	MtrunA17_Chr1g0190941	Zeta-carotene desaturase 11415648 PTN004187622 orthologs	15-CIS-PHYTOENE DESATURASE, CHLOROPLASTIC/CHROMOPLASTIC-RELATED (PTHR42923:SF41)	oxidase	oxidoreductase activity carotene 7,8-desaturase activity 9,9'-dicis-carotene:quinone oxidoreductase activity 7,9,9'-tricis-neurosporene:quinone oxidoreductase activity	carotenoid biosynthetic process carotene biosynthetic process	chloroplast chromoplast plastid
MTR_2g019190	Medtr2g019190	MtrunA17_Chr2g0285821	Jasmonate zim-domain protein 11443850 PTN004961710 orthologs	JASMONATE ZIM-DOMAIN PROTEIN (PTHR33077:SF139)	-	-	response to wounding regulation of defense response regulation of jasmonic acid mediated signaling pathway	nucleus
MTR_3g058840	Medtr3g058840	MtrunA17_Chr3g0102261	Disease resistance protein (TIR-NBS-LRR class) MTR_3g058840 PTN004220179 orthologs	RESISTANCE PROTEIN (TIR-NBS-LRR CLASS), PUTATIVE-RELATED (PTHR11017:SF243)	-	S-adenosylmethionine-dependent methyltransferase activity ADP binding	defense response signal transduction	-
MTR_4g079470	Medtr4g079470	MtrunA17_Chr4g0040881	Papain family cysteine protease 11414121 PTN004359611 orthologs	RE20049P (PTHR12411:SF741)	cysteine protease	cysteine-type endopeptidase activity peptidase activity cysteine-type peptidase activity hydrolase activity	proteolysis proteolysis involved in protein catabolic process	extracellular space lysosome
MTR_4g057585	Medtr4g057585	MtrunA17_Chr4g0028261|MtrunA17_Chr4R0189800|MtrunA17_Chr4g0028271	Carboxypeptidase 25492382 PTN004307251 orthologs	CARBOXYPEPTIDASE (PTHR11802:SF468)	serine protease	carboxypeptidase activity serine-type carboxypeptidase activity peptidase activity hydrolase activity	proteolysis	extracellular region vacuole
MTR_7g076960	Medtr7g076960	MtrunA17_Chr7g0247321	Putative rlpA-like protein, double-psi beta-barrel 11431660 PTN004984472 orthologs	PUTATIVE-RELATED (PTHR33191:SF82)	-	-	-	-
MTR_8g030920	Medtr8g030920	MtrunA17_Chr8g0348971	Acyl-CoA thioesterase 25500882 PTN004227171 orthologs	ACYL-COA THIOESTERASE (PTHR11066:SF65)	esterase	hydrolase activity acyl-CoA hydrolase activity	acyl-CoA metabolic process fatty acid catabolic process	-
MTR_0536s0020	Medtr0536s0020	MtrunA17_Chr4g0066151	Glycosyltransferase 25481187 PTN005365982 orthologs	PUTATIVE-RELATED (PTHR48049:SF70)	glycosyltransferase	UDP-glycosyltransferase activity transferase activity glycosyltransferase activity UDP-glucosyltransferase activity	-	-
MTR_8g012820	Medtr8g012820	#N/A	Defensin-like protein MTR_8g012820 PTN004977786 orthologs	KNOT1 DOMAIN-CONTAINING PROTEIN (PTHR33147:SF46)	antimicrobial response protein	-	defense response killing of cells of another organism defense response to fungus	-
MTR_4g009110	Medtr4g009110	MtrunA17_Chr4g0002781	Helix loop helix DNA-binding domain protein 11424772 PTN005264284 orthologs	PROTEIN, PUTATIVE-RELATED (PTHR45959:SF8)	basic helix-loop-helix transcription factor	DNA binding protein dimerization activity	-	nucleus
MTR_4g124855	Medtr4g124855	MtrunA17_Chr4g0070161	Plant invertase/pectin methylesterase inhibitor 25494163 PTN004758549 orthologs	PLANT INVERTASE/PECTIN METHYLESTERASE INHIBITOR (PTHR31080:SF112)	-	enzyme inhibitor activity hydrolase activity pectinesterase activity	negative regulation of catalytic activity	-
MTR_1g093965	Medtr1g093965	MtrunA17_Chr1g0198981	RING-type E3 ubiquitin transferase MTR_1g093965 PTN004629613 orthologs	U-BOX DOMAIN-CONTAINING PROTEIN 14 (PTHR23315:SF111)	ubiquitin-protein ligase	ubiquitin-protein transferase activity ligase activity	protein ubiquitination	nucleus cytoplasm
MTR_7g070810	Medtr7g070810	MtrunA17_Chr7g0243781	Putative soyasapogenol B glucuronide galactosyltransferase 11416701 PTN005365805 orthologs	SOYASAPOGENOL B GLUCURONIDE GALACTOSYLTRANSFERASE-RELATED (PTHR48049:SF123)	glycosyltransferase	UDP-glycosyltransferase activity transferase activity glycosyltransferase activity UDP-glucosyltransferase activity soyasapogenol B glucuronide galactosyltransferase activity	-	-
MTR_7g090630	Medtr7g090630	MtrunA17_Chr7g0256851	Dehydration-induced protein ERD15 11420151 PTN005025299 orthologs	PROTEIN EARLY RESPONSIVE TO DEHYDRATION 15 (PTHR33790:SF10)	-	-	-	-
MTR_7g056663	Medtr7g056663	MtrunA17_Chr7g0236641	Receptor-like serine/threonine-protein kinase 25498361 PTN005394254 orthologs	G-TYPE LECTIN S-RECEPTOR-LIKE SERINE/THREONINE-PROTEIN KINASE SD1-13 (PTHR27002:SF181)	transmembrane signal receptor	nucleotide binding protein kinase activity protein serine/threonine kinase activity ATP binding kinase activity transferase activity carbohydrate binding	protein phosphorylation phosphorylation recognition of pollen	plasma membrane membrane
MTR_5g025370	Medtr5g025370	MtrunA17_Chr5g0408031	WAT1-related protein 11409429 PTN004781640 orthologs	NODULIN MTN21/EAMA-LIKE TRANSPORTER FAMILY PROTEIN (PTHR31218:SF253)	-	transmembrane transporter activity	transmembrane transport	plasma membrane membrane
MTR_1g061730	Medtr1g061730	MtrunA17_Chr1g0179641	Late embryogenesis abundant protein, putative 11429548 PTN005342929 orthologs	RE19971P (PTHR47372:SF11)	-	-	-	-
MTR_5g031310	Medtr5g031310	MtrunA17_Chr5g0411901	Cinnamyl alcohol dehydrogenase-like protein 11413451 PTN005126181 orthologs	CINNAMYL ALCOHOL DEHYDROGENASE-LIKE PROTEIN (PTHR42683:SF41)	oxidoreductase	zinc ion binding oxidoreductase activity oxidoreductase activity, acting on the CH-OH group of donors, NAD or NADP as acceptor cinnamyl-alcohol dehydrogenase activity metal ion binding sinapyl alcohol dehydrogenase activity	lignin biosynthetic process	-
MTR_2g088990	Medtr2g088990	MtrunA17_Chr2g0323021	Plastocyanin-like domain protein 11420104 PTN004951451 orthologs	UCLACYANIN 1 (PTHR33021:SF492)	-	electron transfer activity	electron transport chain	-
MTR_6g071625	Medtr6g071625	MtrunA17_Chr6g0479431	Myb-like DNA-binding domain, shaqkyf class protein 25496643 PTN004832114 orthologs	TRANSCRIPTION REPRESSOR KAN1 (PTHR31496:SF3)	DNA-binding transcription factor	transcription cis-regulatory region binding DNA binding	regulation of DNA-templated transcription abaxial cell fate specification	nucleus
MTR_5g040960	Medtr5g040960	MtrunA17_Chr5g0417341	Ribonuclease T(2) 11422141 PTN004247215 orthologs	RIBONUCLEASE 1 (PTHR11240:SF72)	endoribonuclease	RNA binding nuclease activity RNA endonuclease activity hydrolase activity lyase activity ribonuclease T2 activity	RNA catabolic process RNA metabolic process RNA phosphodiester bond hydrolysis, endonucleolytic	extracellular region
MTR_7g079020	Medtr7g079020	MtrunA17_Chr7g0248711	YegS/Rv2252/BmrU family lipid kinase 11418979 PTN004354209 orthologs	ACYLGLYCEROL KINASE, MITOCHONDRIAL (PTHR12358:SF54)	kinase	ATP binding kinase activity D-erythro-sphingosine kinase activity	phospholipid biosynthetic process phosphorylation lipid phosphorylation	-
MTR_3g479490	Medtr3g479490	MtrunA17_Chr3g0118671	Glycosyltransferase 25491118 PTN005362306 orthologs	GLYCOSYLTRANSFERASE (PTHR11926:SF1365)	transferase	UDP-glycosyltransferase activity transferase activity glycosyltransferase activity quercetin 3-O-glucosyltransferase activity quercetin 7-O-glucosyltransferase activity	-	cytoplasm
MTR_7g094760	Medtr7g094760	MtrunA17_Chr7g0259721	Salt stress response/antifungal domain protein MTR_7g094760 PTN004919451 orthologs	GNK2-HOMOLOGOUS DOMAIN-CONTAINING PROTEIN (PTHR32080:SF54)	-	-	-	plasmodesma
MTR_3g101780	Medtr3g101780	MtrunA17_Chr3g0133971	ABA response element-binding factor 11435200 PTN004587540 orthologs	BZIP DOMAIN-CONTAINING PROTEIN (PTHR22952:SF469)	basic leucine zipper transcription factor	DNA-binding transcription factor activity	regulation of DNA-templated transcription positive regulation of DNA-templated transcription	nucleus
MTR_7g053290	Medtr7g053290	MtrunA17_Chr7g0234681	Enoyl-acyl-carrier reductase 25498181 PTN005148332 orthologs	ENOYL-ACYL-CARRIER REDUCTASE (PTHR43159:SF10)	reductase	enoyl-[acyl-carrier-protein] reductase (NADH) activity oxidoreductase activity enoyl-[acyl-carrier-protein] reductase activity	fatty acid biosynthetic process	-
MTR_0062s0090	Medtr0062s0090	#N/A	Narbonin-like 2S protein 25480092 PTN005306846 orthologs	2, PUTATIVE, EXPRESSED-RELATED (PTHR46476:SF13)	-	chitinase activity hydrolase activity hydrolase activity, acting on glycosyl bonds	carbohydrate metabolic process metabolic process	-
MTR_5g020060	Medtr5g020060	MtrunA17_Chr5g0403951	Plant/MUD21-2 protein 11405634 PTN005099696 orthologs	EXPRESSED PROTEIN (PTHR36410:SF1)	-	-	-	-
MTR_8g081020	Medtr8g081020	MtrunA17_Chr8g0377821	Polyubiquitin 3 25501783 PTN004182162 orthologs	POLYUBIQUITIN 14 (PTHR10666:SF428)	-	mRNA binding protein tag ubiquitin protein ligase binding	protein ubiquitination modification-dependent protein catabolic process	nucleus cytoplasm
MTR_8g010020	Medtr8g010020	MtrunA17_Chr8g0337481	NADP-dependent alkenal double bond reductase MTR_8g010020 PTN005151769 orthologs	PROSTAGLANDIN REDUCTASE 1 (PTHR43205:SF7)	reductase	oxidoreductase activity oxidoreductase activity, acting on the CH-CH group of donors, NAD or NADP as acceptor 2-alkenal reductase [NAD(P)+] activity	-	-
MTR_5g006710	Medtr5g006710	MtrunA17_Chr5g0394771	12-oxophytodienoate reductase-like protein 11441455 PTN004579413 orthologs	12-OXOPHYTODIENOATE REDUCTASE 1-RELATED (PTHR22893:SF110)	oxidoreductase	FMN binding oxidoreductase activity	-	-
MTR_7g080230	Medtr7g080230	MtrunA17_Chr7g0249451	Eukaryotic aspartyl protease family protein 11439946 PTN004430927 orthologs	PROTEASE FAMILY PROTEIN, PUTATIVE-RELATED (PTHR13683:SF680)	aspartic protease	aspartic-type endopeptidase activity peptidase activity	proteolysis	-
MTR_8g080660	Medtr8g080660	MtrunA17_Chr8g0377381	Polysaccharide biosynthesis protein 25501752 PTN004826513 orthologs	OS11G0490100 PROTEIN (PTHR31444:SF2)	-	methyltransferase activity transferase activity glucuronoxylan 4-O-methyltransferase activity	plant-type secondary cell wall biogenesis methylation xylan biosynthetic process cell wall organization or biogenesis	Golgi membrane Golgi apparatus membrane
MTR_4g123537	Medtr4g123537	MtrunA17_Chr4g0069581	Peptide/nitrate transporter MTR_4g123537 PTN004283715 orthologs	PEPTIDE/NITRATE TRANSPORTER (PTHR11654:SF325)	transporter	transmembrane transporter activity	transmembrane transport	membrane
MTR_5g048050	Medtr5g048050	MtrunA17_Chr5g0420471	RING-type E3 ubiquitin transferase 11435859 PTN004573837 orthologs	RING-TYPE E3 UBIQUITIN TRANSFERASE (PTHR22849:SF119)	-	ubiquitin-protein transferase activity transferase activity acyltransferase activity ligase activity ubiquitin protein ligase activity	protein ubiquitination	-
MTR_8g022810	Medtr8g022810	MtrunA17_Chr8g0344941	GDSL-like lipase/acylhydrolase 11446154 PTN005264438 orthologs	GDSL ESTERASE/LIPASE 5 (PTHR45966:SF4)	lipase	lipase activity hydrolase activity hydrolase activity, acting on ester bonds carboxylesterase activity	-	-
MTR_1g115185	Medtr1g115185	MtrunA17_Chr1g0212281	F-box protein interaction domain protein 25485678 PTN004883092 orthologs	PROTEIN, PUTATIVE-RELATED (PTHR31790:SF230)	-	-	-	-
MTR_2g086690	Medtr2g086690	MtrunA17_Chr2g0321631	NAC transcription factor-like protein 11417045 PTN004912173 orthologs	NAC TRANSCRIPTION FACTOR-LIKE PROTEIN (PTHR31989:SF226)	-	DNA binding	regulation of DNA-templated transcription	-
MTR_3g464700	Medtr3g464700	MtrunA17_Chr3g0105371	Protein-serine/threonine phosphatase MTR_3g464700 PTN004442697 orthologs	PROTEIN-SERINE/THREONINE PHOSPHATASE (PTHR13832:SF756)	protein phosphatase	phosphoprotein phosphatase activity protein serine/threonine phosphatase activity hydrolase activity myosin phosphatase activity cation binding metal ion binding	protein dephosphorylation	-
MTR_0419s0040	Medtr0419s0040	MtrunA17_Chr6g0481251	Disease resistance protein (TIR-NBS-LRR class) MTR_0419s0040 PTN004220529 orthologs	ARCHAEAL ATPASE (PTHR11017:SF219)	-	ADP binding	defense response signal transduction	-
MTR_3g087980	Medtr3g087980	MtrunA17_Chr3g0124631	Bacterial long-chain fatty acid CoA synthetase 11414801 PTN005154829 orthologs	BACTERIAL LONG-CHAIN FATTY ACID COA SYNTHETASE (PTHR43272:SF82)	ligase	long-chain fatty acid-CoA ligase activity	long-chain fatty acid metabolic process	endoplasmic reticulum membrane
MTR_3g115940	Medtr3g115940	MtrunA17_Chr3g0144171	MLO-like protein 11418214 PTN004901878 orthologs	MLO PROTEIN HOMOLOG 1 (PTHR31942:SF82)	-	calmodulin binding	defense response response to biotic stimulus	membrane
MTR_8g019710	Medtr8g019710	MtrunA17_Chr8g0343571	RING-type E3 ubiquitin transferase 25500542 PTN005232923 orthologs	RING-TYPE E3 UBIQUITIN TRANSFERASE (PTHR45676:SF26)	-	-	protein ubiquitination	-
MTR_8g030590	Medtr8g030590	MtrunA17_Chr8g0348751	Cytochrome P450 family 94 protein 11444029 PTN004689337 orthologs	CYTOCHROME P450 86A8 (PTHR24296:SF222)	oxygenase	monooxygenase activity iron ion binding oxidoreductase activity oxidoreductase activity, acting on paired donors, with incorporation or reduction of molecular oxygen heme binding metal ion binding aromatase activity	-	membrane
MTR_8g468920	Medtr8g468920	MtrunA17_Chr8g0362541	AP2-like ethylene-responsive transcription factor MTR_8g468920 PTN004947310 orthologs	AP2-LIKE ETHYLENE-RESPONSIVE TRANSCRIPTION FACTOR (PTHR32467:SF175)	DNA-binding transcription factor	DNA binding DNA-binding transcription factor activity	DNA-templated transcription regulation of DNA-templated transcription	nucleus
MTR_5g031140	Medtr5g031140	MtrunA17_Chr5g0411761|MtrunA17_Chr5R0063820	Lectin 11411931 PTN004943917 orthologs	LECTIN 6 (PTHR32401:SF31)	-	carbohydrate binding	response to symbiotic fungus	-
MTR_1g025250	Medtr1g025250	MtrunA17_Chr1g0156621	GASA/GAST/Snakin 11428090 PTN004617050 orthologs	GIBBERELLIN-REGULATED PROTEIN 1-RELATED (PTHR23201:SF2)	-	-	-	-
MTR_7g106420	Medtr7g106420	MtrunA17_Chr7g0267551	Syntaxin of plants 122 protein 25499496 PTN004521010 orthologs	SYNTAXIN OF PLANTS 122 PROTEIN (PTHR19957:SF381)	SNARE protein	SNARE binding SNAP receptor activity	intracellular protein transport exocytosis vesicle fusion protein transport vesicle-mediated transport vesicle docking	plasma membrane endomembrane system membrane SNARE complex cellular anatomical entity
MTR_3g022830	Medtr3g022830	MtrunA17_Chr3g0085681	GRAS family protein TF80 TF80 PTN004848750 orthologs	GRAS FAMILY PROTEIN TF80 (PTHR31636:SF48)	-	DNA-binding transcription factor activity protein binding sequence-specific DNA binding	regulation of DNA-templated transcription response to symbiotic fungus	nucleus
MTR_4g044110	Medtr4g044110	MtrunA17_Chr4g0020621	Cytokinin dehydrogenase 11439864 PTN004445313 orthologs	CYTOKININ DEHYDROGENASE 6 (PTHR13878:SF53)	oxidase	catalytic activity oxidoreductase activity cytokinin dehydrogenase activity flavin adenine dinucleotide binding FAD binding	cytokinin metabolic process	-
MTR_6g080430	Medtr6g080430	MtrunA17_Chr6g0483131	Plastid movement impaired protein 25496772 PTN005001885 orthologs	PLASTID MOVEMENT IMPAIRED PROTEIN (PTHR33414:SF14)	-	-	-	-
MTR_4g086750	Medtr4g086750	MtrunA17_Chr4g0045311	Plastocyanin-like domain protein 11441412 PTN005035489 orthologs	OS06G0216700 PROTEIN (PTHR34052:SF1)	-	electron transfer activity	electron transport chain	-
MTR_3g028210	Medtr3g028210	MtrunA17_Chr3g0087901	Anthocyanin 5-aromatic acyltransferase MaT5 PTN004847159 orthologs	PHENOLIC GLUCOSIDE MALONYLTRANSFERASE 1-LIKE (PTHR31625:SF55)	-	transferase activity acyltransferase activity anthocyanin 5-aromatic acyltransferase activity caffeoyl-CoA:pelargonidin-3,5-diglucoside 5-O-glucoside-6-O-hydroxycinnamoyltransferase activity caffeoyl-CoA:delphinidin-3,5-diglucoside 5-O-glucoside-6-O-hydroxycinnamoyltransferase activity	-	-
MTR_7g024873	Medtr7g024873	MtrunA17_Chr7g0223391	Calcium-binding EF-hand protein 25497723 PTN005055654 orthologs	OS09G0482800 PROTEIN (PTHR34574:SF10)	calmodulin-related	calcium ion binding	-	-
MTR_7g071840	Medtr7g071840	MtrunA17_Chr7R0220590|MtrunA17_Chr7g0244221	Putative wound-induced protein, Wun1 11416994 PTN005019980 orthologs	WOUND-INDUCED PROTEIN 1 (PTHR33703:SF16)	-	-	-	-
MTR_7g101465	Medtr7g101465	MtrunA17_Chr7g0264371	Putative DNA helicase chromatin regulator PHD family 25499318 PTN005214031 orthologs	DNA HELICASE CHROMATIN REGULATOR PHD FAMILY-RELATED (PTHR45623:SF51)	chromatin/chromatin-binding, or -regulatory protein	DNA binding chromatin binding helicase activity hydrolase activity ATP hydrolysis activity histone binding metal ion binding ATP-dependent chromatin remodeler activity	chromatin remodeling	chromatin nucleus
MTR_5g094250	Medtr5g094250	MtrunA17_Chr5g0445161	Pirin-like plant protein 11425880 PTN004446885 orthologs	OS09G0484800 PROTEIN (PTHR13903:SF23)	transcription cofactor	-	-	-
MTR_8g014010	Medtr8g014010	MtrunA17_Chr8g0340431	Avr9/Cf-9 rapidly elicited protein 11420694 PTN004990192 orthologs	AVR9/CF-9 RAPIDLY ELICITED PROTEIN (PTHR33265:SF8)	-	-	-	-
MTR_8g018280	Medtr8g018280	MtrunA17_Chr8g0342791	Disease resistance protein (TIR-NBS-LRR class), putative 11424331 PTN004220345 orthologs	RESISTANCE PROTEIN (TIR-NBS-LRR CLASS), PUTATIVE-RELATED (PTHR11017:SF243)	-	DNA binding S-adenosylmethionine-dependent methyltransferase activity ADP binding	signal transduction	-
MTR_4g037660	Medtr4g037660	MtrunA17_Chr4g0022241|MtrunA17_Chr4R0141380	Uncharacterized protein MTR_4g037660 orthologs	-	-	-	-	-
MTR_7g077110	Medtr7g077110	MtrunA17_Chr7R0232840|MtrunA17_Chr7g0247421	Putative rlpA-like protein, double-psi beta-barrel 11427504 PTN004984473 orthologs	LIPID TRANSFER PROTEIN (PTHR33191:SF58)	-	-	-	-
MTR_7g011770	Medtr7g011770	MtrunA17_Chr7g0218031|MtrunA17_Chr7g0218041	Copalyldiphosphate synthase 11422426 PTN004874250 orthologs	ENT-COPALYL DIPHOSPHATE SYNTHASE, CHLOROPLASTIC (PTHR31739:SF4)	-	magnesium ion binding terpene synthase activity lyase activity	gibberellin biosynthetic process	chloroplast
MTR_3g092390	Medtr3g092390	MtrunA17_Chr3g0127671	LRR receptor-like kinase family protein 11428205 PTN005267814 orthologs	LRR RECEPTOR-LIKE KINASE FAMILY PROTEIN (PTHR45974:SF100)	transmembrane signal receptor	nucleotide binding protein kinase activity protein serine/threonine kinase activity ATP binding kinase activity transferase activity	protein phosphorylation phosphorylation	membrane
MTR_1g085240	Medtr1g085240	MtrunA17_Chr1g0193481	Uncharacterized protein MTR_1g085240 orthologs	-	-	-	-	-
MTR_1g030660	Medtr1g030660	MtrunA17_Chr1g0160231	Cationic amino acid transporter 25482484 PTN005153285 orthologs	CATIONIC AMINO ACID TRANSPORTER 1 (PTHR43243:SF1)	amino acid transporter	L-glutamate transmembrane transporter activity L-lysine transmembrane transporter activity transmembrane transporter activity	amino acid transport L-glutamate transmembrane transport transmembrane transport L-lysine transmembrane transport	plasma membrane membrane
MTR_5g019460	Medtr5g019460	MtrunA17_Chr5g0403581	Geranylgeranyl pyrophosphate synthase 11407094 PTN005155632 orthologs	GERANYLGERANYL PYROPHOSPHATE SYNTHASE 7, CHLOROPLASTIC (PTHR43281:SF24)	acyltransferase	farnesyltranstransferase activity transferase activity	isoprenoid biosynthetic process	-
MTR_7g102520	Medtr7g102520	MtrunA17_Chr7g0265111	UDP-glucosyltransferase family protein 11431441 PTN005364164 orthologs	GLYCOSYLTRANSFERASE (PTHR48047:SF183)	glycosyltransferase	UDP-glycosyltransferase activity transferase activity glycosyltransferase activity UDP-glucosyltransferase activity	-	-
MTR_6g007690	Medtr6g007690	MtrunA17_Chr6g0451071	Serine/Threonine kinase family protein 25495195 PTN005390388 orthologs	SERINE/THREONINE KINASE FAMILY PROTEIN (PTHR27001:SF799)	-	nucleotide binding protein kinase activity protein serine/threonine kinase activity ATP binding kinase activity transferase activity	protein phosphorylation phosphorylation	plasma membrane membrane
MTR_1g062970	Medtr1g062970	MtrunA17_Chr1g0180411	Heparan-alpha-glucosaminide N-acetyltransferase-like protein MTR_1g062970 PTN004753272 orthologs	HEPARAN-ALPHA-GLUCOSAMINIDE N-ACETYLTRANSFERASE-LIKE PROTEIN (PTHR31061:SF5)	-	transferase activity	-	membrane
MTR_4g123583	Medtr4g123583	MtrunA17_Chr4g0069671	Cation/H+ exchanger 3 25494151 PTN004949105 orthologs	CATION/H(+) ANTIPORTER 19 (PTHR32468:SF81)	transporter	-	monoatomic cation transport regulation of pH transmembrane transport	endomembrane system membrane
MTR_5g064990	Medtr5g064990	MtrunA17_Chr5g0426881	Putative transcription factor C2H2 family 11427383 PTN004454352 orthologs	RING-TYPE DOMAIN-CONTAINING PROTEIN (PTHR14155:SF583)	ubiquitin-protein ligase	-	-	membrane
MTR_5g006950	Medtr5g006950	MtrunA17_Chr5g0395001	Lipid transfer protein 11444742 PTN004954026 orthologs	BIFUNCTIONAL INHIBITOR/LIPID-TRANSFER PROTEIN/SEED STORAGE 2S ALBUMIN SUPERFAMILY PROTEIN-RELATED (PTHR33044:SF231)	-	lipid binding	lipid transport	plasma membrane membrane
MTR_1g086510	Medtr1g086510	MtrunA17_Chr1g0194291	Myb transcription factor 11413842 PTN005231604 orthologs	MYB TRANSCRIPTION FACTOR (PTHR45675:SF73)	DNA-binding transcription factor	DNA-binding transcription factor activity sequence-specific DNA binding	regulation of DNA-templated transcription	nucleus
MTR_1g007860	Medtr1g007860	MtrunA17_Chr1g0146881	Alpha/beta fold hydrolase 11429786 PTN005157879 orthologs	AB HYDROLASE-1 DOMAIN-CONTAINING PROTEIN (PTHR43329:SF1)	hydrolase	catalytic activity hydrolase activity carboxylesterase activity	-	-
MTR_1g484960	Medtr1g484960	MtrunA17_Chr1g0193221	Kinesin motor domain protein 25485794 PTN004672106 orthologs	KINESIN-LIKE PROTEIN KIN-7O (PTHR47968:SF51)	-	nucleotide binding cytoskeletal motor activity microtubule motor activity ATP binding microtubule binding hydrolase activity	microtubule-based movement	microtubule
MTR_4g091010	Medtr4g091010	MtrunA17_Chr4g0048191	LysM domain protein MTR_4g091010 PTN005067473 orthologs	LYSM DOMAIN-CONTAINING PROTEIN-RELATED (PTHR34997:SF1)	-	-	-	-
MTR_3g117690	Medtr3g117690	MtrunA17_Chr3g0145441	COBRA-like protein 11411610 PTN004858684 orthologs	COBRA-LIKE PROTEIN (PTHR31673:SF41)	-	-	cellulose microfibril organization plant-type cell wall cellulose biosynthetic process	membrane
MTR_6g045097	Medtr6g045097	MtrunA17_Chr6g0467761	Kunitz type trypsin inhibitor / Alpha-fucosidase 25496335 PTN004968154 orthologs	KUNITZ TYPE TRYPSIN INHIBITOR / ALPHA-FUCOSIDASE (PTHR33107:SF21)	protease inhibitor	endopeptidase inhibitor activity	-	extracellular region
MTR_7g015710	Medtr7g015710		PLC-like phosphodiesterase superfamily protein 25497578 PTN004426359 orthologs	F21F23.12 PROTEIN (PTHR13593:SF51)	-	phosphoric diester hydrolase activity	lipid metabolic process	-
MTR_3g067720	Medtr3g067720		Cold-regulated protein, putative 25489285 PTN005058569 orthologs	COLD-REGULATED PROTEIN (PTHR34673:SF1)	-	-	-	membrane
MTR_8g077990	Medtr8g077990		Myb transcription factor-like protein MTR_8g077990 PTN005344846 orthologs	GB|AAC33480.1 (PTHR47430:SF4)	-	-	-	-
MTR_4g026050	Medtr4g026050		Cytochrome P450 family 71 protein 25491651 PTN005385697 orthologs	CYTOCHROME P450 FAMILY 71 PROTEIN (PTHR47956:SF26)	oxygenase	monooxygenase activity iron ion binding oxidoreductase activity oxidoreductase activity, acting on paired donors, with incorporation or reduction of molecular oxygen heme binding metal ion binding	-	membrane
MTR_8g028150	Medtr8g028150		BZIP transcription factor family protein 25500771 PTN005264653 orthologs	G-BOX-BINDING FACTOR 3 (PTHR45967:SF1)	-	DNA binding DNA-binding transcription factor activity sequence-specific DNA binding	regulation of DNA-templated transcription	nucleus
MTR_4g081870	Medtr4g081870		NAC transcription factor-like protein NAC969 PTN004869477 orthologs	NAC DOMAIN-CONTAINING PROTEIN 2 (PTHR31719:SF127)	DNA-binding transcription factor	DNA binding	regulation of DNA-templated transcription	-
MTR_3g008010	Medtr3g008010		Glycosyltransferase 11406971 PTN005362302 orthologs	FAMILY PROTEIN, PUTATIVE-RELATED (PTHR11926:SF1188)	transferase	UDP-glycosyltransferase activity transferase activity glycosyltransferase activity quercetin 3-O-glucosyltransferase activity quercetin 7-O-glucosyltransferase activity	-	cytoplasm
MTR_4g127140	Medtr4g127140		MADS-box transcription factor family protein 11424700 PTN004325657 orthologs	AGAMOUS-LIKE MADS-BOX PROTEIN AGL62 (PTHR11945:SF762)	MADS box transcription factor	RNA polymerase II cis-regulatory region sequence-specific DNA binding DNA-binding transcription factor activity, RNA polymerase II-specific DNA binding protein dimerization activity	DNA-templated transcription regulation of DNA-templated transcription regulation of transcription by RNA polymerase II	nucleus
MTR_5g090910	Medtr5g090910		Glutathione transferase 11427321 PTN005191046 orthologs	GLUTATHIONE TRANSFERASE (PTHR43900:SF65)	transferase	glutathione transferase activity transferase activity glutathione binding	glutathione metabolic process toxin catabolic process	cytoplasm cytosol
MTR_5g062230	Medtr5g062230		Putative lyase 11432484 PTN004784552 orthologs	(S)-BETA-MACROCARPENE SYNTHASE (PTHR31225:SF93)	-	magnesium ion binding terpene synthase activity lyase activity metal ion binding	diterpenoid biosynthetic process	-
MTR_1g079120	Medtr1g079120		Putative tripeptidyl-peptidase II 11425629 PTN004195150 orthologs	OS01G0868800 PROTEIN (PTHR10795:SF514)	serine protease	serine-type endopeptidase activity peptidase activity serine-type peptidase activity tripeptidyl-peptidase activity hydrolase activity	proteolysis	extracellular region
MTR_3g028465	Medtr3g028465		Transmembrane protein, putative MTR_3g028465 PTN005017151 orthologs	PROTEIN, PUTATIVE-RELATED (PTHR33659:SF1)	-	-	-	membrane
MTR_3g063170	Medtr3g063170		(3S)-linalool/(E)-nerolidol/(E,E)-geranyl linalool synthase 25489186 PTN004785028 orthologs	(3S)-LINALOOL/(E)-NEROLIDOL/(E,E)-GERANYL LINALOOL SYNTHASE (PTHR31225:SF73)	-	magnesium ion binding terpene synthase activity lyase activity	-	-
MTR_4g105690	Medtr4g105690		Inositol-tetrakisphosphate 1-kinase 25493763 PTN004456525 orthologs	INOSITOL-TETRAKISPHOSPHATE 1-KINASE 5 (PTHR14217:SF24)	kinase	nucleotide binding magnesium ion binding ATP binding kinase activity transferase activity metal ion binding inositol tetrakisphosphate 1-kinase activity inositol-1,3,4-trisphosphate 6-kinase activity inositol-1,3,4-trisphosphate 5-kinase activity	myo-inositol hexakisphosphate biosynthetic process phosphorylation inositol trisphosphate metabolic process	-
MTR_8g089300	Medtr8g089300		CASP-like protein 11436150 PTN004277748 orthologs	CASP-LIKE PROTEIN 1B1 (PTHR11615:SF244)	dehydrogenase	-	-	plasma membrane membrane
MTR_4g021725	Medtr4g021725		Metallothionein 25491579 PTN005011292 orthologs	METALLOTHIONEIN (PTHR33543:SF10)	-	metal ion binding	-	-
MTR_5g031090	Medtr5g031090		Lectin 8 LEC8 PTN004943926 orthologs	LECTIN 5 (PTHR32401:SF14)	-	carbohydrate binding	response to symbiotic fungus	-
MTR_5g033590	Medtr5g033590		Alpha/beta-hydrolase superfamily protein 11411970 PTN005034460 orthologs	ALPHA/BETA-HYDROLASES SUPERFAMILY PROTEIN (PTHR34043:SF3)	hydrolase	hydrolase activity	-	-
MTR_5g053950	Medtr5g053950		Allene-oxide cyclase aoc PTN004888381 orthologs	ALLENE OXIDE CYCLASE 4, CHLOROPLASTIC (PTHR31843:SF11)	cyclase	isomerase activity allene-oxide cyclase activity	jasmonic acid biosynthetic process	chloroplast plastid
MTR_4g125670	Medtr4g125670		EEIG1/EHBP1 protein amino-terminal domain protein 25494194 PTN005002010 orthologs	PROTEIN PLASTID MOVEMENT IMPAIRED 1-RELATED 1 (PTHR33414:SF1)	-	-	-	-
MTR_8g068030	Medtr8g068030		Lectin 7 LEC7 PTN004727641 orthologs	LECTIN 7 (PTHR32401:SF21)	-	carbohydrate binding	response to symbiotic fungus	-
MTR_5g081780	Medtr5g081780		Polyketide cyclase/dehydrase and lipid transporter 11411311 PTN005025128 orthologs	LACHRYMATORY-FACTOR SYNTHASE (PTHR33789:SF5)	-	protein phosphatase inhibitor activity	abscisic acid-activated signaling pathway	nucleus cytoplasm plasma membrane membrane
MTR_4g043560	Medtr4g043560		Uncharacterized protein MTR_4g043560 orthologs	-	-	-	-	-
MTR_5g094380	Medtr5g094380		Tyrosine kinase family protein MTR_5g094380 PTN004732061 orthologs	PROTEIN KINASE DOMAIN-CONTAINING PROTEIN (PTHR48010:SF33)	-	protein kinase activity ATP binding kinase activity	protein phosphorylation phosphorylation	membrane
MTR_5g064510	Medtr5g064510		Leguminosin group485 secreted peptide 11442493 PTN004964213 orthologs	LEGUMINOSIN GROUP485 SECRETED PEPTIDE (PTHR33088:SF78)	-	-	-	-
MTR_2g055990	Medtr2g055990		DUF617 family protein MTR_2g055990 PTN004865106 orthologs	OS01G0642600 PROTEIN (PTHR31696:SF23)	-	-	hydrotropism	-
MTR_4g129010	Medtr4g129010		Putative non-specific protein-tyrosine kinase RLK-Pelle-RLCK-XV family 11440789 PTN005387932 orthologs	OS06G0654600 PROTEIN (PTHR27001:SF178)	-	nucleotide binding protein kinase activity protein serine/threonine kinase activity protein tyrosine kinase activity non-membrane spanning protein tyrosine kinase activity ATP binding kinase activity transferase activity	protein phosphorylation phosphorylation	plasma membrane
MTR_1g021635	Medtr1g021635		Cysteine-rich receptor-kinase-like protein 25482086 PTN005394458 orthologs	CYSTEINE-RICH RECEPTOR-KINASE-LIKE PROTEIN (PTHR27002:SF811)	transmembrane signal receptor	nucleotide binding protein kinase activity protein serine/threonine kinase activity ATP binding kinase activity transferase activity	protein phosphorylation phosphorylation	plasma membrane membrane
MTR_2g022380	Medtr2g022380		Extracellular dermal glycoprotein 25486097 PTN004428628 orthologs	EUKARYOTIC ASPARTYL PROTEASE FAMILY PROTEIN (PTHR47965:SF68)	protease	aspartic-type endopeptidase activity	proteolysis	-
MTR_1g027370	Medtr1g027370		Putative glycerophosphodiester phosphodiesterase, protein kinase RLK-Pelle-LRK10L-2 family 25482284 PTN004732808 orthologs	RECEPTOR-LIKE KINASE (PTHR27009:SF134)	-	nucleotide binding protein kinase activity ATP binding glycerophosphodiester phosphodiesterase activity kinase activity hydrolase activity polysaccharide binding	protein phosphorylation phosphorylation	membrane
MTR_8g010030	Medtr8g010030		NADP-dependent alkenal double bond reductase 25500199 PTN005151770 orthologs	PROSTAGLANDIN REDUCTASE 1 (PTHR43205:SF7)	reductase	oxidoreductase activity oxidoreductase activity, acting on the CH-CH group of donors, NAD or NADP as acceptor 2-alkenal reductase [NAD(P)+] activity	-	-
MTR_3g106585	Medtr3g106585		Kunitz type trypsin inhibitor 25490027 PTN004968174 orthologs	KUNITZ TYPE TRYPSIN INHIBITOR (PTHR33107:SF33)	protease inhibitor	endopeptidase inhibitor activity	-	extracellular region
MTR_8g059405	Medtr8g059405		Defensin MTR_8g059405 orthologs	-	-	-	defense response	-
MTR_6g029390	Medtr6g029390		Methyltransferase-like protein 11412535 PTN005039365 orthologs	EMB|CAB87627.1-RELATED (PTHR34132:SF2)	-	methyltransferase activity transferase activity	methylation	-
MTR_4g068520	Medtr4g068520		Cold acclimation protein WCOR413 11414899 PTN005013503 orthologs	COLD-REGULATED 413 PLASMA MEMBRANE PROTEIN 1-RELATED (PTHR33596:SF1)	-	-	-	membrane
MTR_4g117950	Medtr4g117950		Glycosyltransferase 25494051 PTN005365991 orthologs	GLYCOSYLTRANSFERASE (PTHR48049:SF125)	glycosyltransferase	UDP-glycosyltransferase activity transferase activity glycosyltransferase activity UDP-glucosyltransferase activity	-	-
MTR_7g085120	Medtr7g085120		Nod factor-binding lectin-nucleotide phosphohydrolase 11441027 PTN004305647 orthologs	GDA1/CD39 NUCLEOSIDE PHOSPHATASE FAMILY PROTEIN (PTHR11782:SF80)	nucleotide phosphatase	nucleotide binding ATP binding hydrolase activity nucleoside diphosphate phosphatase activity ribonucleoside triphosphate phosphatase activity carbohydrate binding	nucleoside diphosphate catabolic process	membrane
MTR_5g080530	Medtr5g080530		Uncharacterized protein MTR_5g080530 PTN008300215 orthologs	PROTEIN, PUTATIVE-RELATED (PTHR48246:SF1)	-	-	-	-
MTR_7g071680	Medtr7g071680		Putative xanthoxin dehydrogenase 11416993 PTN005149996 orthologs	SHORT-CHAIN DEHYDROGENASE REDUCTASE 2A (PTHR43180:SF41)	reductase	xanthoxin dehydrogenase activity oxidoreductase activity oxidoreductase activity, acting on the CH-OH group of donors, NAD or NADP as acceptor	-	-
MTR_4g011030	Medtr4g011030		DUF761 domain protein 25491321 PTN004966300 orthologs	COTTON FIBER PROTEIN (PTHR33098:SF46)	-	-	-	-
MTR_4g091000	Medtr4g091000		Carbohydrate-binding module family protein MTR_4g091000 PTN005067475 orthologs	LYSM DOMAIN-CONTAINING PROTEIN-RELATED (PTHR34997:SF1)	-	-	-	-
MTR_7g085850	Medtr7g085850		C33G8.2, related 11446392 orthologs	-	-	-	-	-
MTR_4g017850	Medtr4g017850		DNA (Cytosine-5)-methyltransferase CMT1 25491491 PTN004174279 orthologs	DNA (CYTOSINE-5)-METHYLTRANSFERASE CMT1-RELATED (PTHR10629:SF42)	DNA methyltransferase	DNA binding chromatin binding DNA (cytosine-5-)-methyltransferase activity methyltransferase activity transferase activity	DNA methylation on cytosine within a CG sequence methylation C-5 methylation of cytosine	nucleus
MTR_5g007717	Medtr5g007717		Chalcone synthase 25494498 PTN004316939 orthologs	CHALCONE SYNTHASE 7 (PTHR11877:SF62)	transferase	naringenin-chalcone synthase activity transferase activity acyltransferase activity acyltransferase activity, transferring groups other than amino-acyl groups chalcone synthase activity	metabolic process biosynthetic process flavonoid biosynthetic process polyketide biosynthetic process	-
MTR_3g013890	Medtr3g013890		3-oxo-delta(4,5)-steroid 5-beta-reductase-like protein 11429177 PTN004949614 orthologs	3-OXO-DELTA(4,5)-STEROID 5-BETA-REDUCTASE (PTHR32487:SF19)	oxidoreductase	oxidoreductase activity	-	-
MTR_7g077090	Medtr7g077090		Ripening related protein family 11436935 PTN004984459 orthologs	PUTATIVE-RELATED (PTHR33191:SF82)	-	-	-	-
MTR_8g042170	Medtr8g042170		DUF247 domain protein 11407716 PTN004837881 orthologs	DUF247 DOMAIN PROTEIN (PTHR31549:SF225)	-	-	-	membrane
MTR_6g013450	Medtr6g013450		Glycosyltransferase 25495321 PTN005362268 orthologs	FAMILY PROTEIN, PUTATIVE-RELATED (PTHR11926:SF1188)	transferase	UDP-glycosyltransferase activity transferase activity glycosyltransferase activity quercetin 3-O-glucosyltransferase activity quercetin 7-O-glucosyltransferase activity	-	cytoplasm
MTR_6g084770	Medtr6g084770		Cytochrome P450 family 71 protein 25496866 PTN005382369 orthologs	CYTOCHROME P450 FAMILY 71 PROTEIN (PTHR24298:SF845)	oxygenase	monooxygenase activity iron ion binding oxidoreductase activity oxidoreductase activity, acting on paired donors, with incorporation or reduction of molecular oxygen oxidoreductase activity, acting on paired donors, with incorporation or reduction of molecular oxygen, NAD(P)H as one donor, and incorporation of one atom of oxygen heme binding abieta-7,13-dien-18-ol hydroxylase activity metal ion b…	-	membrane
MTR_3g113210	Medtr3g113210		Glyoxal oxidase amino-terminal protein 25490249 PTN004928607 orthologs	OXIDASE, PUTATIVE, EXPRESSED-RELATED (PTHR32208:SF62)	-	oxidoreductase activity galactose oxidase activity	-	-
MTR_5g013520	Medtr5g013520		Jasmonate zim-domain protein (Fragment) 11420518 PTN004961499 orthologs	PROTEIN TIFY 10A (PTHR33077:SF140)	-	-	response to wounding regulation of defense response regulation of jasmonic acid mediated signaling pathway	nucleus
MTR_1g090440	Medtr1g090440		C3HC4-type RING zinc finger protein MTR_1g090440 PTN005317978 orthologs	TRANSCRIPTION FACTOR C2H2 FAMILY-RELATED (PTHR46719:SF14)	C2H2 zinc finger transcription factor	-	-	membrane
MTR_8g432490	Medtr8g432490		BON1-associated-like protein 25502312 PTN004933717 orthologs	BON1-ASSOCIATED-LIKE PROTEIN (PTHR32246:SF74)	-	-	-	-
MTR_6g022490	Medtr6g022490		Transmembrane protein, putative 25495687 orthologs	-	-	-	-	-
MTR_7g046260	Medtr7g046260		AP2/ERF domain transcription factor 11436276 PTN004910424 orthologs	ETHYLENE-RESPONSIVE TRANSCRIPTION FACTOR ERF038 (PTHR31985:SF130)	DNA-binding transcription factor	DNA binding DNA-binding transcription factor activity	DNA-templated transcription regulation of DNA-templated transcription	nucleus
MTR_2g090360	Medtr2g090360		Structural constituent of cell wall protein, putative 25487656 PTN004885412 orthologs	FORMIN-LIKE PROTEIN (DUF1421) (PTHR31805:SF16)	-	-	-	-
MTR_2g099520	Medtr2g099520		Hydroxyproline-rich glycoprotein family protein 11425770 PTN004966002 orthologs	POLLEN-SPECIFIC LEUCINE-RICH REPEAT EXTENSIN-LIKE PROTEIN 2 (PTHR33098:SF36)	-	-	-	membrane
MTR_8g033380	Medtr8g033380		Gibberellin 20-oxidase 25500998 PTN004134800 orthologs	FE2OG DIOXYGENASE DOMAIN-CONTAINING PROTEIN (PTHR47990:SF26)	oxygenase	oxidoreductase activity gibberellin 20-oxidase activity metal ion binding gibberellin-44 dioxygenase activity dioxygenase activity	response to light stimulus gibberellin biosynthetic process unidimensional cell growth flower development	-
MTR_7g446220	Medtr7g446220		Uncharacterized protein MTR_7g446220 orthologs	-	-	-	-	-
MTR_1g090090	Medtr1g090090		Glutathione S-transferase, amino-terminal domain protein 11416259 PTN004250496 orthologs	GLUTATHIONE S-TRANSFERASE (PTHR11260:SF679)	transferase	glutathione transferase activity transferase activity	glutathione metabolic process response to chemical	cytoplasm cytosol
MTR_8g067990	Medtr8g067990		Legume lectin beta domain protein 11437989 PTN007957965 orthologs	LEGUME LECTIN BETA DOMAIN PROTEIN (PTHR32401:SF22)	-	carbohydrate binding	response to symbiotic fungus	-
MTR_2g073050	Medtr2g073050		Carboxyl-terminal peptidase 25487177 orthologs	-	-	-	-	-
MTR_8g012815	Medtr8g012815		Defensin-like protein MTR_8g012815 PTN007982473 orthologs	KNOT1 DOMAIN-CONTAINING PROTEIN (PTHR33147:SF46)	antimicrobial response protein	-	defense response killing of cells of another organism defense response to fungus	-
MTR_6g043700	Medtr6g043700		Alginate lyase 11441134 PTN005018667 orthologs	ALGINATE LYASE (PTHR33681:SF11)	-	lyase activity carbohydrate binding	-	-
MTR_5g072570	Medtr5g072570		Carboxypeptidase 11409958 PTN004308047 orthologs	SERINE CARBOXYPEPTIDASE-LIKE 41-RELATED (PTHR11802:SF20)	serine protease	carboxypeptidase activity serine-type carboxypeptidase activity peptidase activity hydrolase activity	proteolysis	extracellular region
MTR_4g113820	Medtr4g113820		Early nodulin-93 11440639 PTN005014482 orthologs	EARLY NODULIN-93 (PTHR33605:SF2)	-	-	-	membrane
MTR_2g088060	Medtr2g088060		Endoplasmic reticulum transmembrane protein 11411413 PTN004379246 orthologs	ENDOPLASMIC RETICULUM TRANSMEMBRANE PROTEIN (PTHR12701:SF58)	membrane traffic protein	-	intracellular protein transport endoplasmic reticulum to Golgi vesicle-mediated transport protein transport vesicle-mediated transport protein localization to endoplasmic reticulum exit site	endoplasmic reticulum endoplasmic reticulum membrane membrane
MTR_4g104060	Medtr4g104060		Uncharacterized protein 11416638 PTN004457675 orthologs	SUBFAMILY NOT NAMED (PTHR14237:SF87)	-	-	-	-
MTR_1g018970	Medtr1g018970		Long chain base biosynthesis protein 1a MTR_1g018970 PTN004433326 orthologs	SERINE PALMITOYLTRANSFERASE 1 (PTHR13693:SF2)	transaminase	catalytic activity serine C-palmitoyltransferase activity pyridoxal phosphate binding	biosynthetic process sphingosine biosynthetic process ceramide biosynthetic process	endoplasmic reticulum membrane
MTR_8g027495	Medtr8g027495		ABA-inducible bHLH-type transcription factor 25500670 PTN004265553 orthologs	TRANSCRIPTION FACTOR BHLH13 (PTHR11514:SF47)	-	transcription cis-regulatory region binding DNA-binding transcription factor activity protein dimerization activity	regulation of DNA-templated transcription	nucleus
MTR_2g093750	Medtr2g093750		MLO-like protein 11436848 PTN004902278 orthologs	MLO-LIKE PROTEIN (PTHR31942:SF124)	-	calmodulin binding	defense response response to biotic stimulus	membrane
MTR_8g074570	Medtr8g074570		GDSL-like lipase/acylhydrolase 11439100 PTN005223151 orthologs	GDSL-LIKE LIPASE/ACYLHYDROLASE (PTHR45648:SF137)	lipase	hydrolase activity hydrolase activity, acting on ester bonds	-	-
MTR_1g075380	Medtr1g075380		Inhibitor of trypsin and hageman factor-like protein MTR_1g075380 PTN004964916 orthologs	PROTEASE INHIBITOR PROTEIN (PTHR33091:SF94)	protease inhibitor	serine-type endopeptidase inhibitor activity peptidase inhibitor activity	response to wounding negative regulation of peptidase activity	-
MTR_4g116640	Medtr4g116640		Uncharacterized protein MTR_4g116640 PTN005070007 orthologs	HOMEODOMAIN PROTEIN 8, PUTATIVE-RELATED (PTHR35121:SF4)	-	-	-	-
MTR_3g078700	Medtr3g078700		L-ascorbate oxidase MTR_3g078700 PTN004294930 orthologs	FI03373P-RELATED (PTHR11709:SF394)	oxidase	copper ion binding L-ascorbate oxidase activity oxidoreductase activity metal ion binding	-	extracellular region
MTR_7g079440	Medtr7g079440		Cytochrome P450 family monooxygenase 11409691 PTN004688590 orthologs	PROTEIN LUTEIN DEFICIENT 5, CHLOROPLASTIC (PTHR24291:SF171)	oxygenase	monooxygenase activity iron ion binding carotene beta-ring hydroxylase activity oxidoreductase activity oxidoreductase activity, acting on paired donors, with incorporation or reduction of molecular oxygen heme binding metal ion binding	xanthophyll biosynthetic process	membrane
MTR_1g062630	Medtr1g062630		Allergen Pru protein, putative 25483928 PTN004751060 orthologs	PRU PROTEIN, PUTATIVE-RELATED (PTHR31048:SF132)	-	-	defense response	-
MTR_4g015650	Medtr4g015650		ALC-interacting protein 11422745 PTN005078970 orthologs	ALC-INTERACTING PROTEIN 1 (PTHR35499:SF4)	-	-	-	-
MTR_5g009620	Medtr5g009620		Ethylene response factor 11438409 PTN004775686 orthologs	ETHYLENE RESPONSE FACTOR (PTHR31194:SF196)	DNA-binding transcription factor	DNA binding DNA-binding transcription factor activity	DNA-templated transcription regulation of DNA-templated transcription	nucleus
MTR_4g102280	Medtr4g102280		Cytochrome P450 family protein 25493625 PTN005384019 orthologs	CYTOCHROME P450, FAMILY 706, SUBFAMILY A, POLYPEPTIDE 3-RELATED (PTHR47951:SF3)	-	monooxygenase activity iron ion binding oxidoreductase activity oxidoreductase activity, acting on paired donors, with incorporation or reduction of molecular oxygen heme binding metal ion binding	-	membrane
MTR_7g103380	Medtr7g103380		F-box protein PP2-A13 25499369 PTN004905881 orthologs	F-BOX PROTEIN PP2-A15 (PTHR31960:SF2)	-	-	-	-
MTR_2g081630	Medtr2g081630		Nuclear transcription factor Y protein 11407904 PTN004141459 orthologs	HAP5 SUBUNIT OF HAP COMPLEX (PTHR10252:SF41)	DNA-binding transcription factor	RNA polymerase II cis-regulatory region sequence-specific DNA binding DNA-binding transcription factor activity, RNA polymerase II-specific protein heterodimerization activity	regulation of transcription by RNA polymerase II	nucleus
MTR_3g079620	Medtr3g079620		Carboxypeptidase MTR_3g079620 PTN004308250 orthologs	CARBOXYPEPTIDASE (PTHR11802:SF272)	serine protease	carboxypeptidase activity serine-type carboxypeptidase activity peptidase activity hydrolase activity	proteolysis	extracellular region
MTR_7g055743	Medtr7g055743		Quinone-oxidoreductase-like protein MTR_7g055743 PTN005193585 orthologs	ZINC-TYPE ALCOHOL DEHYDROGENASE-LIKE PROTEIN C16A3.02C (PTHR44013:SF1)	dehydrogenase	oxidoreductase activity	-	-
MTR_0154s0040	Medtr0154s0040		MAP3K-like kinase 25480497 PTN004697989 orthologs	MITOGEN-ACTIVATED PROTEIN KINASE KINASE KINASE 19-RELATED (PTHR48011:SF18)	-	nucleotide binding protein kinase activity protein serine/threonine kinase activity ATP binding kinase activity transferase activity	protein phosphorylation signal transduction phosphorylation	-
MTR_1g050550	Medtr1g050550		MFS transporter 11429423 PTN004548463 orthologs	MFS TRANSPORTER (PTHR21576:SF92)	-	-	-	membrane
MTR_5g075520	Medtr5g075520		Uncharacterized protein 11433618 PTN005047922 orthologs	SUBFAMILY NOT NAMED (PTHR34366:SF7)	-	-	-	membrane
MTR_1g107380	Medtr1g107380		Glycosyltransferase 25485403 PTN005362855 orthologs	GLYCOSYLTRANSFERASE (PTHR11926:SF1441)	transferase	UDP-glycosyltransferase activity transferase activity glycosyltransferase activity quercetin 3-O-glucosyltransferase activity quercetin 7-O-glucosyltransferase activity	-	cytoplasm
MTR_3g107650	Medtr3g107650		Kinesin-associated protein 11428827 PTN004629190 orthologs	KINESIN-ASSOCIATED PROTEIN (PTHR23315:SF254)	ubiquitin-protein ligase	-	-	nucleus cytoplasm
MTR_7g071970	Medtr7g071970		Putative wound-induced protein, Wun1 11407565 PTN005019976 orthologs	WOUND-INDUCED PROTEIN 1 (PTHR33703:SF16)	-	-	-	-
MTR_7g068770	Medtr7g068770		Putative transcription factor MYB family 25498766 PTN004552743 orthologs	TRIHELIX TRANSCRIPTION FACTOR GT-3B (PTHR21654:SF66)	-	-	-	-
MTR_6g004880	Medtr6g004880		Putative galactinol--sucrose galactosyltransferase 25495142 PTN004794739 orthologs	GALACTINOL--SUCROSE GALACTOSYLTRANSFERASE 5-RELATED (PTHR31268:SF14)	-	transferase activity glycosyltransferase activity galactinol-sucrose galactosyltransferase activity	carbohydrate metabolic process	-
MTR_4g103630	Medtr4g103630		EF hand calcium-binding family protein 11412028 PTN004205671 orthologs	EF HAND CALCIUM-BINDING FAMILY PROTEIN (PTHR10891:SF798)	calmodulin-related	calcium ion binding	-	-
MTR_3g080580	Medtr3g080580		Cytochrome P450 family protein 11443027 PTN004689590 orthologs	CYTOCHROME P450 94B3 (PTHR24296:SF5)	oxygenase	monooxygenase activity iron ion binding oxidoreductase activity, acting on paired donors, with incorporation or reduction of molecular oxygen heme binding	-	membrane
MTR_8g068530	Medtr8g068530		U-box kinase family protein MTR_8g068530 PTN005222191 orthologs	U-BOX KINASE FAMILY PROTEIN (PTHR45647:SF34)	-	protein kinase activity ubiquitin-protein transferase activity ATP binding kinase activity	protein phosphorylation phosphorylation protein ubiquitination	-
MTR_7g077810	Medtr7g077810		Ubiquitin-protein ligase, putative 11437860 PTN004237646 orthologs	SKP1-LIKE PROTEIN 20 (PTHR11165:SF116)	ubiquitin-protein ligase	ligase activity cullin family protein binding	ubiquitin-dependent protein catabolic process jasmonic acid mediated signaling pathway protein ubiquitination SCF-dependent proteasomal ubiquitin-dependent protein catabolic process	nucleus cytoplasm
MTR_2g010180	Medtr2g010180		Fatty acid amide hydrolase FAAH PTN004318554 orthologs	FATTY ACID AMIDE HYDROLASE (PTHR11895:SF156)	ligase	catalytic activity hydrolase activity hydrolase activity, acting on carbon-nitrogen (but not peptide) bonds, in linear amides N-(long-chain-acyl)ethanolamine deacylase activity	lipid metabolic process lipid catabolic process N-acylethanolamine metabolic process	endoplasmic reticulum endoplasmic reticulum membrane plasma membrane membrane
MTR_1g080820	Medtr1g080820		Chitinase / Hevein / PR-4 / Wheatwin2 25484636 PTN005298946 orthologs	PATHOGENESIS-RELATED PROTEIN PR-4A (PTHR46351:SF6)	-	RNA nuclease activity	defense response defense response to bacterium defense response to fungus RNA phosphodiester bond hydrolysis	-
MTR_6g046940	Medtr6g046940		CCHC-type domain-containing protein MTR_6g046940 PTN004404564 orthologs	PLUS3 DOMAIN-CONTAINING PROTEIN (PTHR38940:SF4)	-	nucleic acid binding zinc ion binding	-	-
MTR_7g078900	Medtr7g078900		F-box protein interaction domain protein 11410276 PTN004882604 orthologs	PROTEIN, PUTATIVE-RELATED (PTHR31790:SF81)	-	-	-	-
MTR_2g040510	Medtr2g040510		MAP kinase kinase 25486433 PTN004698792 orthologs	MAP KINASE KINASE (PTHR24361:SF759)	non-receptor serine/threonine protein kinase	nucleotide binding protein kinase activity protein serine/threonine kinase activity MAP kinase kinase activity ATP binding kinase activity transferase activity	MAPK cascade protein phosphorylation phosphorylation	cytoplasm
MTR_6g015350	Medtr6g015350		Putative transcription factor TCP family 25495356 PTN004757582 orthologs	TRANSCRIPTION FACTOR TCP13 (PTHR31072:SF147)	DNA-binding transcription factor	DNA binding DNA-binding transcription factor activity sequence-specific DNA binding	DNA-templated transcription regulation of DNA-templated transcription	nucleus
MTR_6g012970	Medtr6g012970		AP2/ERF domain transcription factor 11414919 PTN004775257 orthologs	AP2/ERF DOMAIN-CONTAINING PROTEIN (PTHR31194:SF197)	DNA-binding transcription factor	DNA binding DNA-binding transcription factor activity	DNA-templated transcription regulation of DNA-templated transcription	nucleus
MTR_0328s0040	Medtr0328s0040		AhpC/TSA antioxidant enzyme 25480890 PTN004737165 orthologs	PEROXIREDOXIN-LIKE 2 ACTIVATED IN M-CSF STIMULATED MONOCYTES (PTHR28630:SF31)	-	-	-	-
MTR_1g099360	Medtr1g099360		Pyruvate kinase 11419730 PTN004310941 orthologs	PLASTIDIAL PYRUVATE KINASE 2 (PTHR11817:SF2)	kinase	nucleotide binding magnesium ion binding catalytic activity pyruvate kinase activity ATP binding kinase activity transferase activity potassium ion binding metal ion binding	glycolytic process phosphorylation monocarboxylic acid metabolic process organonitrogen compound metabolic process	cytoplasm chloroplast stroma intracellular membrane-bounded organelle
MTR_2g101920	Medtr2g101920		Putative amino acid transporter, transmembrane domain-containing protein 11421498 PTN004584726 orthologs	SODIUM-COUPLED NEUTRAL AMINO ACID TRANSPORTER 11-RELATED (PTHR22950:SF693)	amino acid transporter	L-amino acid transmembrane transporter activity symporter activity	amino acid transmembrane transport amino acid transport auxin-activated signaling pathway L-alpha-amino acid transmembrane transport	membrane
MTR_2g037740	Medtr2g037740		PPR containing plant-like protein 11444894 PTN005405568 orthologs	PPR CONTAINING PLANT-LIKE PROTEIN (PTHR45613:SF464)	-	-	-	-
MTR_7g061780	Medtr7g061780		RHOMBOID-like protein MTR_7g061780 PTN004582482 orthologs	RHOMBOID-LIKE PROTEIN (PTHR22936:SF84)	-	serine-type endopeptidase activity peptidase activity hydrolase activity	proteolysis	membrane
MTR_1g052700	Medtr1g052700		p-loop nucleoside triphosphate hydrolase superfamily protein MTR_1g052700 PTN004205121 orthologs	HELICASE SENATAXIN-RELATED (PTHR10887:SF495)	RNA helicase	RNA binding helicase activity hydrolase activity	-	-
MTR_7g105460	Medtr7g105460		Short-chain dehydrogenase/reductase MTR_7g105460 PTN005149899 orthologs	SHORT CHAIN DEHYDROGENASE (PTHR43180:SF50)	reductase	oxidoreductase activity	-	-
MTR_1g060060	Medtr1g060060		Pre-mRNA-processing-splicing factor 8 MTR_1g060060 orthologs	-	-	-	mRNA splicing, via spliceosome	spliceosomal complex
MTR_2g082090	Medtr2g082090		GRAS family transcription factor 11413533 PTN004850045 orthologs	GRAS FAMILY TRANSCRIPTION FACTOR (PTHR31636:SF248)	-	DNA-binding transcription factor activity sequence-specific DNA binding	regulation of DNA-templated transcription response to symbiotic fungus	nucleus
MTR_2g037790	Medtr2g037790		OSBP(Oxysterol-binding protein)-related protein 4C 11444380 PTN004212669 orthologs	OXYSTEROL-BINDING PROTEIN-RELATED PROTEIN 5 (PTHR10972:SF102)	transfer/carrier protein	lipid binding sterol transporter activity sterol binding	sterol transport	cytosol membrane intracellular membrane-bounded organelle
MTR_4g132010	Medtr4g132010		Uncharacterized protein MTR_4g132010 PTN005016627 orthologs	DOMAIN PROTEIN, PUTATIVE-RELATED (PTHR33647:SF21)	-	-	-	-
MTR_4g079770	Medtr4g079770		Papain family cysteine protease 11410471 PTN004359613 orthologs	RE20049P (PTHR12411:SF741)	cysteine protease	cysteine-type endopeptidase activity peptidase activity cysteine-type peptidase activity hydrolase activity	proteolysis proteolysis involved in protein catabolic process	extracellular space lysosome
MTR_5g014640	Medtr5g014640		Basic helix loop helix (BHLH) DNA-binding family protein 11433977 PTN005264292 orthologs	BASIC HELIX LOOP HELIX (BHLH) DNA-BINDING FAMILY PROTEIN (PTHR45959:SF34)	basic helix-loop-helix transcription factor	DNA binding protein dimerization activity	-	nucleus
MTR_4g094265	Medtr4g094265		(3R)-hydroxymyristoyl-[acyl-carrier-protein] dehydratase 25493282 PTN004740618 orthologs	(3R)-HYDROXYMYRISTOYL-[ACYL-CARRIER-PROTEIN] DEHYDRATASE (PTHR30272:SF1)	dehydratase	(3R)-hydroxymyristoyl-[acyl-carrier-protein] dehydratase activity lyase activity hydro-lyase activity (3R)-hydroxyacyl-[acyl-carrier-protein] dehydratase activity	lipid metabolic process fatty acid biosynthetic process lipid A biosynthetic process	cytoplasm
MTR_2g102370	Medtr2g102370		Galactose oxidase/kelch repeat protein 11433560 PTN005302949 orthologs	OS02G0208700 PROTEIN (PTHR46407:SF3)	-	-	negative regulation of cytokinin-activated signaling pathway regulation of phenylpropanoid metabolic process	-
MTR_2g072180	Medtr2g072180		Calcium-dependent lipid-binding domain protein 25487119 PTN005330637 orthologs	OS02G0313700 PROTEIN (PTHR47042:SF4)	-	lipid binding	lipid transport	membrane
MTR_7g117030	Medtr7g117030		Putative mitochondrial carrier domain-containing protein 11423191 PTN005245911 orthologs	MITOCHONDRIAL SUBSTRATE CARRIER FAMILY PROTEIN (PTHR45760:SF6)	-	superoxide dismutase activity	transport removal of superoxide radicals stress response to metal ion mitochondrial transmembrane transport	mitochondrion membrane
MTR_8g094580	Medtr8g094580		NAC-like transcription factor 11441004 PTN004869918 orthologs	NAC DOMAIN-CONTAINING PROTEIN 102 (PTHR31719:SF94)	DNA-binding transcription factor	DNA binding	regulation of DNA-templated transcription	-
MTR_1g098300	Medtr1g098300		Cyclin-dependent kinase 11419452 PTN004655805 orthologs	PROTEIN KINASE DOMAIN-CONTAINING PROTEIN (PTHR24056:SF425)	non-receptor serine/threonine protein kinase	nucleotide binding protein kinase activity cyclin-dependent protein serine/threonine kinase activity ATP binding RNA polymerase II CTD heptapeptide repeat kinase activity kinase activity transferase activity	protein phosphorylation phosphorylation positive regulation of transcription elongation by RNA polymerase II regulation of cell cycle	cyclin-dependent protein kinase holoenzyme complex nucleus
MTR_6g051680	Medtr6g051680		Heavy metal-associated domain protein 11439700 PTN005252126 orthologs	HEAVY METAL-ASSOCIATED ISOPRENYLATED PLANT PROTEIN 12 (PTHR45811:SF80)	-	metal ion binding	-	-
MTR_3g034370	Medtr3g034370		BPS1-like protein MTR_3g034370 PTN004834835 orthologs	PROTEIN BPS1, CHLOROPLASTIC-LIKE (PTHR31509:SF13)	-	-	-	-
MTR_0163s0020	Medtr0163s0020		Legume lectin beta domain protein 25481331 PTN007957956 orthologs	LEGUME LECTIN BETA DOMAIN PROTEIN (PTHR32401:SF26)	-	carbohydrate binding	response to symbiotic fungus	-
MTR_3g083960	Medtr3g083960		Probable magnesium transporter 11443042 PTN004370671 orthologs	MAGNESIUM TRANSPORTER NIPA1-RELATED (PTHR12570:SF20)	secondary carrier transporter	magnesium ion transmembrane transporter activity	monoatomic ion transport magnesium ion transport magnesium ion transmembrane transport	endosome early endosome plasma membrane membrane
[truncated: 275 more rows]

## Sheet: S7
Gene Ontology Enrichment Analysis for M. truncatula DEGs
	BIOLOGICAL PROCESS							MOLECULAR FUNCTION								CELLULAR COMPONENT
Medicago truncatula (REF)								Medicago truncatula (REF)								Medicago truncatula (REF)
[truncated: 201 more rows]

## Sheet: S8
Gene Ontology for Robust M. truncatula genes
[truncated: 498 more rows]

## Sheet: S9
All expressed R. irregularis genes
[truncated: 12,104 more rows]

## Sheet: S10
Raw and normalized values for M. truncatula and R. irregularis genes expressed in spatial cluster #3.
[truncated: 19,883 more rows]

[truncated: 7 more sheets: S11, S12, S13, S14, S15, S16, S17]
